# Supplementary material for: Pre-operative gastrocnemius lengths in gait predict outcomes following gastrocnemius lengthening surgery in children with cerebral palsy
Source: PLoS One. 2020 Jun 5;15(6):e0233706. doi: 10.1371/journal.pone.0233706 (PMC7274436; doi:10.1371/journal.pone.0233706)
Supplement: S1 Data — This file contains two Microsoft Excel spreadsheets: (1) “data”, which contains longitudinal data on limb age, elapsed time since pre-surgery gait visit and since surgery, ADI, mean stance ankle dorsiflexion, mean stance knee flexion, peak gastrocnemius length, class (i.e., case/control/overtreated/other), and outcome label (i.e., good/bad); and (2) “summary-stats”, which contains summary data describing patient demographics, clinical severity, and surgical treatment. (XLSX) [file pone.0233706.s001.xlsx]

## Sheet: data
ID	Age (Years)	Years since Pre-Surgery Gait Visit	Years since Surgical Procedure	ADI	ADI - ADI@Pre-Surgery Gait Visit	Mean Stance Ankle Dorsiflexion	Mean Stance Knee Flexion	Gastrocnemius Muscle-Tendon Length (z-score)	Class	Good Outcome Label
	[Truncated to nearest whole year for patient privacy]	[Rounded to the nearest tenth of year]	[Rounded to the nearest tenth of year]
1	9	0	-0.9	93.9501	0	4.91788	18.4407	-0.424342	over	FALSE
1	11	1.8	0.9	76.7234	-17.2267	11.6948	10.95	1.13794	over	FALSE
1	23	14.1	13.2	95.6676	1.7175	2.59287	8.40237	0.205425	over	FALSE
2	14	0	-0.7	75.104	0	19.9847	27.1505	2.19688	other	FALSE
2	16	2.5	1.8	83.8635	8.7595	13.4231	20.5138	1.76587	other	TRUE
3	14	0	-1.4	73.523	0	-11.7477	31.0839	-4.41549	case	FALSE
3	17	3.1	1.7	84.4994	10.9764	5.92768	13.5452	-0.00250661	case	TRUE
4	9	0	-1	80.0803	0	11.9896	18.618	1.24775	over	FALSE
4	11	1.8	0.8	79.6878	-0.392465	12.4115	23.7528	1.28428	over	FALSE
5	6	0	-0.2	62.7521	0	26.1966	32.7834	3.25716	other	FALSE
5	8	1.6	1.4	70.3427	7.59068	15.7245	17.4702	1.85688	other	TRUE
5	13	6.7	6.5	61.6539	-1.09814	28.1363	49.3623	0.763785	other	FALSE
6	6	0	-0.2	71.2814	0	15.9517	30.335	0.906982	other	FALSE
6	8	1.6	1.4	75.2927	4.01127	10.2563	20.456	1.12262	other	FALSE
6	13	6.7	6.5	66.5462	-4.73514	22.286	44.9367	0.411534	other	FALSE
7	14	0	0	85.94	0	6.0915	39.2369	-2.36418	control	FALSE
7	15	1	1	84.1332	-1.80677	4.19648	28.2185	-1.06267	control	FALSE
7	16	1.9	1.8	79.4342	-6.5058	8.23456	22.1776	0.644421	control	FALSE
7	17	2.9	2.8	82.749	-3.19097	7.24339	25.8503	0.0746766	control	FALSE
7	18	3.9	3.9	83.7326	-2.20736	7.55076	22.6555	0.442815	control	FALSE
8	5	0	-0.1	74.6446	0	-8.98746	27.532	-3.1832	case	FALSE
8	6	0.9	0.8	88.3027	13.6581	6.12795	16.3688	-0.331913	case	TRUE
8	11	5.5	5.4	90.4823	15.8377	6.64864	8.6016	-0.127735	case	TRUE
9	5	0	-0.1	73.2929	0	-12.9838	11.5394	-4.01117	case	FALSE
9	6	0.9	0.8	88.8919	15.599	1.51778	18.0638	-0.376514	case	TRUE
9	11	5.5	5.4	92.2072	18.9143	3.20785	14.2178	-0.377362	case	TRUE
10	9	0	0	72.6884	0	15.4168	20.4813	1.79859	other	FALSE
10	10	1.4	1.4	75.8863	3.19785	14.6579	32.7901	1.59484	other	FALSE
10	18	9.2	9.2	73.0982	0.409736	17.2771	39.9649	0.273927	other	FALSE
11	6	0	-0.3	68.0275	0	-18.8441	57.425	-9.40983	case	FALSE
11	7	1.2	0.8	77.8699	9.84246	5.68905	37.8125	-0.484967	case	TRUE
11	12	6.1	5.7	79.8177	11.7902	12.6705	26.0995	0.573091	case	TRUE
12	7	0	-0.3	90.0212	0	3.09056	17.815	-0.462398	over	FALSE
12	8	1.1	0.8	90.0056	-0.0155495	6.56186	15.5403	-0.0788315	over	FALSE
13	11	0	-0.5	85.8522	0	9.09573	28.7544	-0.464057	over	FALSE
13	13	1.8	1.3	75.1488	-10.7034	16.4459	34.6059	0.670097	over	FALSE
13	17	6.2	5.8	91.313	5.46077	7.00694	29.8619	-0.934715	over	TRUE
14	17	0	-0.2	90.5985	0	10.1104	22.2209	0.507283	other	FALSE
14	18	1	0.8	100.087	9.48845	5.11795	9.01596	-0.168416	other	TRUE
15	5	0	-0.3	64.1343	0	-18.8782	30.193	-5.80661	control	FALSE
15	6	1.3	1	72.3961	8.26188	-6.88722	10.7242	-2.10199	control	TRUE
15	8	2.8	2.5	84.5121	20.3779	-0.155752	4.06406	-1.17328	control	TRUE
16	6	0	-0.3	80.2011	0	-4.12799	1.54523	-2.03551	control	FALSE
16	8	1.6	1.3	83.5521	3.35107	-5.83374	2.18438	-2.5907	control	FALSE
16	11	5	4.7	82.1665	1.96547	-3.20454	-0.331045	-1.99473	control	FALSE
16	14	7.5	7.3	86.256	6.05496	9.49977	15.9187	0.29676	control	TRUE
16	17	11.1	10.9	74.0163	-6.1848	-12.4009	-3.1555	-3.07116	control	FALSE
17	6	0	-0.3	75.8797	0	-0.341933	21.3503	-0.534362	other	FALSE
17	8	1.6	1.3	75.9412	0.0614916	-9.60409	14.7993	-2.57437	other	FALSE
17	11	5	4.7	95.923	20.0433	4.83198	21.2364	-0.460236	other	TRUE
17	14	7.5	7.3	83.6631	7.78339	10.0879	26.2585	1.20363	other	TRUE
17	17	11.1	10.9	91.8073	15.9276	0.987779	13.3255	-1.39093	other	TRUE
18	5	0	-0.3	87.8529	0	-1.62582	16.5131	-1.80674	over	FALSE
18	6	1.3	1	84.0615	-3.79145	-5.80946	4.20672	-2.58651	over	FALSE
18	8	3.2	2.9	92.0276	4.17467	1.40613	8.8054	-1.29483	over	FALSE
18	10	5	4.7	99.9304	12.0775	2.29408	6.95814	0.343832	over	TRUE
19	11	0	-0.3	74.3543	0	14.9668	36.2841	0.188131	over	FALSE
19	13	1.5	1.1	79.3662	5.01185	11.1094	22.2662	0.698243	over	TRUE
19	14	3.1	2.8	81.6138	7.2595	7.96443	16.4318	0.0407769	over	TRUE
19	15	4.2	3.9	79.0066	4.65233	8.77629	16.8605	0.9231	over	FALSE
19	16	4.6	4.3	81.0794	6.72512	6.68495	7.20596	0.838421	over	TRUE
20	5	0	-0.3	67.6346	0	-15.7205	26.9147	-5.52355	case	FALSE
20	6	1.1	0.8	86.9868	19.3523	0.0146559	18.5522	-1.69719	case	TRUE
20	14	9.4	9.1	91.8976	24.263	5.12727	18.7344	-0.462046	case	TRUE
20	16	11.4	11.1	92.8377	25.2031	3.40096	13.1609	-0.436802	case	TRUE
21	5	0	-0.3	75.5649	0	-6.67087	14.79	-1.87707	over	FALSE
21	6	1.1	0.8	95.7048	20.1399	5.91938	16.6036	-0.298959	over	TRUE
21	14	9.4	9.1	81.2936	5.72871	10.4818	10.4972	1.14645	over	TRUE
21	16	11.4	11.1	92.8825	17.3176	3.2135	11.9395	0.488397	over	TRUE
22	12	0	-0.4	69.3084	0	19.5101	52.2455	-0.929975	other	FALSE
22	13	1.4	1	75.9267	6.61835	15.4744	48.0988	-0.650412	other	TRUE
22	15	3.6	3.2	76.702	7.3936	14.3355	46.6109	0.233753	other	TRUE
22	16	4.9	4.5	70.8442	1.53584	19.9594	48.1237	0.641403	other	FALSE
23	11	0	-0.8	97.2571	0	6.93115	26.1661	-0.155608	other	FALSE
23	13	1.9	1.1	92.7798	-4.47728	8.15373	20.7597	0.443196	other	FALSE
24	14	0	-0.6	79.5058	0	0.595725	22.5109	-0.900591	other	FALSE
24	16	1.8	1.1	77.4101	-2.09575	10.3148	18.098	0.478139	other	FALSE
25	6	0	-0.5	78.7775	0	8.34944	37.5923	-1.60707	over	FALSE
25	8	1.6	1.1	85.8003	7.02281	6.56498	24.6014	-0.199424	over	TRUE
25	9	3.5	3	63.1596	-15.6179	29.0365	45.5793	2.03053	over	FALSE
25	11	4.9	4.3	88.1568	9.37925	5.08347	39.6644	-1.30333	over	TRUE
25	12	5.8	5.3	89.0755	10.2979	6.17809	19.0248	-0.406374	over	TRUE
25	13	6.6	6.1	86.8173	8.03976	9.77672	21.058	0.315322	over	TRUE
26	6	0	-0.5	67.8458	0	19.9457	33.5241	1.87771	over	FALSE
26	8	1.6	1.1	81.1638	13.318	12.4078	35.9336	0.9401	over	TRUE
26	9	3.5	3	65.126	-2.71982	23.2619	58.207	-0.627637	over	FALSE
26	11	4.9	4.3	63.7878	-4.05799	27.2717	50.5738	1.20487	over	FALSE
26	12	5.8	5.3	76.1033	8.25744	14.9214	35.0771	0.555456	over	TRUE
26	13	6.6	6.1	72.7956	4.94981	16.5359	33.4048	1.41703	over	FALSE
27	8	0	-0.5	70.426	0	14.7071	27.8495	2.32372	other	FALSE
27	11	2.4	1.9	68.5795	-1.84642	16.4161	25.3415	1.93134	other	FALSE
28	9	0	-0.4	68.1439	0	-15.4539	35.1961	-6.03183	case	FALSE
28	10	1.1	0.8	80.211	12.0671	12.5483	41.0019	-0.935949	case	TRUE
28	16	7	6.6	93.0594	24.9155	5.20207	35.1369	-2.06836	case	TRUE
29	8	0	-0.5	82.6653	0	7.3032	28.1637	-0.470078	other	FALSE
29	11	2.4	1.9	79.6918	-2.9735	6.75763	25.4413	0.066016	other	FALSE
30	8	0	-1	66.7296	0	23.1036	45.9347	1.50473	over	FALSE
30	10	1.8	0.7	64.204	-2.52556	26.3007	53.8203	1.00531	over	FALSE
30	11	3.1	2.1	82.6746	15.945	7.63919	18.0097	0.709634	over	TRUE
31	8	0	-1	85.5109	0	5.82071	41.1108	-1.62632	over	FALSE
31	10	1.8	0.7	74.7395	-10.7714	15.8367	37.7301	0.696922	over	FALSE
31	11	3.1	2.1	83.4194	-2.0915	7.8207	8.97207	1.2562	over	FALSE
32	11	0	-1.3	82.2256	0	6.63422	20.8337	1.16377	over	FALSE
32	14	2.2	0.9	59.8907	-22.3349	29.0795	44.4825	2.46313	over	FALSE
33	11	0	-1.3	75.4808	0	-8.84175	11.4443	-1.6757	over	FALSE
33	14	2.2	0.9	92.7255	17.2447	3.81283	20.7694	-0.193233	over	TRUE
34	7	0	-0.4	73.0132	0	-8.51224	38.9	-4.82831	case	FALSE
34	8	1.4	1	82.3578	9.34459	6.19268	21.4484	0.797426	case	TRUE
34	14	6.5	6.1	80.4211	7.40787	11.6741	28.6228	1.18238	case	TRUE
34	18	11.3	10.9	75.0094	1.99613	16.1103	26.3193	1.87875	case	FALSE
35	7	0	-0.4	63.2748	0	-21.1625	51.75	-9.54781	case	FALSE
35	8	1.4	1	83.3859	20.1112	7.88959	29.7872	0.475939	case	TRUE
35	14	6.5	6.1	75.9416	12.6668	12.7107	40.2072	0.158261	case	TRUE
36	11	0	-0.5	92.8575	0	6.83703	7.80542	-0.0555841	over	FALSE
36	13	1.3	0.8	96.1954	3.33791	5.54739	11.7622	0.723193	over	FALSE
37	5	0	-0.6	89.0317	0	8.61867	29.0223	0.428895	other	FALSE
37	7	1.8	1.2	103.228	14.1963	5.41747	23.798	-0.0342735	other	TRUE
38	5	0	-0.6	82.6968	0	11.1773	30.0489	1.22279	other	FALSE
38	7	1.8	1.2	113.921	31.2243	2.74985	17.8752	-0.669783	other	TRUE
39	7	0	-0.6	98.0778	0	1.91224	17.4409	-1.03503	over	FALSE
39	8	1.3	0.7	81.4274	-16.6504	9.92395	28.2809	0.280042	over	FALSE
40	8	0	-0.3	88.8126	0	8.88525	26.8297	0.0958493	other	FALSE
40	9	1.6	1.2	82.3514	-6.4612	14.0273	16.6605	1.61293	other	FALSE
40	13	5.4	5	87.8075	-1.00514	10.8152	24.373	1.11744	other	FALSE
41	5	0	0	94.1274	0	7.10998	30.945	-0.161309	other	FALSE
41	6	1.1	1	72.6785	-21.4489	15.2268	34.8613	0.0993701	other	FALSE
41	7	2	2	77.8527	-16.2747	12.4835	25.5588	0.755353	other	FALSE
41	9	3.7	3.6	78.0148	-16.1126	12.6977	29.3141	1.04731	other	FALSE
41	14	8.4	8.3	75.4024	-18.725	16.8114	41.8038	0.741097	other	FALSE
42	7	0	-0.3	77.4344	0	13.9909	21.0504	1.35206	other	FALSE
42	9	1.6	1.3	80.0013	2.56697	13.6227	24.7189	1.63783	other	FALSE
42	14	6.3	6.1	76.2552	-1.17919	17.5419	35.9671	1.74886	other	FALSE
43	5	0	-0.4	90.6877	0	7.41026	13.7309	0.663747	over	FALSE
43	6	1.7	1.3	107.912	17.2244	6.62455	15.6837	0.47043	over	TRUE
43	8	3.6	3.2	105.129	14.4411	5.63232	9.20458	0.317214	over	TRUE
43	12	7.2	6.8	89.684	-1.00369	6.78984	19.153	0.0861145	over	FALSE
44	5	0	-0.3	50.6201	0	-48.4644	58.4371	-14.5006	case	FALSE
44	7	1.6	1.3	81.8053	31.1852	-2.27447	57.9997	-5.24543	case	TRUE
44	11	6.1	5.8	84.0549	33.4348	9.82255	33.5228	0.657176	case	TRUE
44	12	7.2	6.9	75.1942	24.5741	6.46899	24.1647	-0.434754	case	TRUE
45	5	0	-0.3	65.6454	0	-9.10318	41.5382	-4.22957	case	FALSE
45	7	1.6	1.3	74.1352	8.48974	-4.95349	45.5202	-4.20972	case	TRUE
45	11	6.1	5.8	92.8884	27.2429	3.93991	23.071	-0.896466	case	TRUE
45	12	7.2	6.9	81.5781	15.9327	3.44577	6.92653	-0.81818	case	TRUE
46	12	0	-0.8	77.5616	0	14.9957	44.2057	-1.00317	other	FALSE
46	13	1.9	1.1	84.6828	7.12126	9.51215	18.5599	0.491134	other	TRUE
47	7	0	-0.4	84.3736	0	11.4885	28.9127	0.461212	over	FALSE
47	8	1.3	0.9	79.1034	-5.27011	14.4405	25.9924	1.10012	over	FALSE
47	12	5	4.6	84.3845	0.0109779	12.3845	30.4456	0.711854	over	FALSE
48	7	0	-0.4	79.2891	0	4.47344	26.1503	-0.542284	over	FALSE
48	8	1.3	0.9	85.3104	6.0213	5.52235	19.4983	0.323047	over	TRUE
48	12	5	4.6	85.5583	6.26921	12.2902	22.7606	1.22016	over	TRUE
49	18	0	-0.5	77.8845	0	13.3093	32.2347	0.785956	over	FALSE
49	20	1.7	1.3	87.1448	9.26027	8.88103	23.8889	0.541566	over	TRUE
49	21	3.2	2.7	85.751	7.86656	8.68478	19.2271	0.318794	over	TRUE
50	18	0	-0.5	83.4056	0	10.5411	41.2244	-1.4304	over	FALSE
50	20	1.7	1.3	85.8703	2.46464	9.21845	39.9971	-1.15388	over	FALSE
50	21	3.2	2.7	84.7229	1.31727	9.02055	32.4033	0.00215416	over	FALSE
51	5	0	-1	82.4818	0	2.27391	-3.05504	-0.249283	other	FALSE
51	6	1.8	0.8	80.716	-1.76577	-3.05407	2.74905	-0.891055	other	FALSE
51	12	7.2	6.2	74.4335	-8.04827	-1.87857	-3.60496	-0.171873	other	FALSE
52	5	0	-1	77.1441	0	-0.7145	1.6223	0.343483	other	FALSE
52	6	1.8	0.8	79.8949	2.75081	0.0211429	3.08558	-0.333467	other	FALSE
52	12	7.2	6.2	81.0893	3.94526	-1.47854	-0.360352	0.184124	other	FALSE
53	13	0	-0.2	94.6896	0	7.01386	16.1978	0.838333	other	FALSE
53	14	1.3	1	86.4769	-8.21277	7.72118	19.5873	0.323971	other	FALSE
54	13	0	-0.6	94.4768	0	1.96026	13.5595	-1.03672	over	FALSE
54	14	1.6	1	102.583	8.10649	4.72844	7.14571	0.00379796	over	TRUE
55	9	0	0	84.6368	0	7.10172	27.1712	-0.622758	over	FALSE
55	10	1	1	85.0273	0.390405	7.38742	16.3983	-0.384015	over	FALSE
55	12	3	3	74.7728	-9.86405	12.0366	28.0679	-0.0615663	over	FALSE
55	13	4	4	85.6296	0.992716	7.35757	25.0644	-0.367536	over	FALSE
55	16	6.7	6.7	82.3938	-2.2431	7.33496	20.189	-0.483543	over	FALSE
55	18	8.7	8.7	60.2956	-24.3413	29.0862	18.6791	3.41402	over	FALSE
55	22	13.2	13.2	86.4887	1.85184	3.87427	4.65858	-0.870255	over	FALSE
56	7	0	-0.9	84.1727	0	6.55919	31.9458	-1.42422	over	FALSE
56	8	1.7	0.8	69.0853	-15.0874	21.2653	28.8114	1.81906	over	FALSE
56	10	3.6	2.8	76.459	-7.71372	15.8547	30.7539	1.61612	over	FALSE
56	11	4.9	4	72.6367	-11.536	16.4383	34.5432	1.39261	over	FALSE
57	7	0	-0.9	88.3545	0	2.8393	31.8025	-2.43482	case	FALSE
57	8	1.7	0.8	70.6544	-17.7001	18.4853	39.6325	0.426933	case	FALSE
57	10	3.6	2.8	73.0709	-15.2837	18.1817	41.321	0.443314	case	FALSE
57	11	4.9	4	84.6556	-3.69898	10.5824	34.1953	0.236013	case	FALSE
58	9	0	0	89.4614	0	7.46845	26.6849	-0.537299	over	FALSE
58	11	2.2	2.2	78.0159	-11.4455	10.2664	23.6176	-0.00532964	over	FALSE
59	13	0	-0.5	79.1448	0	13.1069	27.2178	1.1502	over	FALSE
59	14	1.4	1	79.1398	-0.00501035	11.0897	24.0317	1.06759	over	FALSE
60	13	0	-0.5	80.526	0	11.5721	29.6759	0.789956	other	FALSE
60	14	1.4	1	76.1046	-4.42142	12.6681	24.4395	0.960081	other	FALSE
61	16	0	0	76.6166	0	-9.01696	21.1978	-3.22062	case	FALSE
61	18	2.5	2.5	78.1161	1.49949	14.6627	22.0747	1.7141	case	FALSE
62	16	0	0	97.2987	0	3.46656	19.9834	-0.974692	over	FALSE
62	18	2.5	2.5	90.5246	-6.77413	7.98402	28.0592	-0.119948	over	FALSE
63	11	0	0	96.6431	0	5.70295	8.7545	-0.345739	over	FALSE
63	13	1.1	1.1	89.1027	-7.54045	0.362316	4.0524	-1.63544	over	FALSE
64	13	0	0	96.9216	0	1.84078	23.1493	-1.20536	over	FALSE
64	14	1	1	73.8652	-23.0564	15.6686	27.1545	1.39743	over	FALSE
64	17	3.5	3.5	80.1139	-16.8077	10.1402	21.2471	0.351501	over	FALSE
64	18	4.5	4.5	81.1436	-15.7781	9.20967	18.3558	0.506588	over	FALSE
65	7	0	-0.3	93.2362	0	3.42609	20.2417	-1.16393	over	FALSE
65	8	1.2	0.8	70.1334	-23.1029	18.8557	40.97	-0.0481132	over	FALSE
65	9	1.7	1.3	65.8605	-27.3758	23.5902	49.0794	0.274311	over	FALSE
65	10	2.9	2.6	91.4056	-1.83061	4.49907	36.3079	-1.97576	over	FALSE
65	12	4.7	4.4	80.1844	-13.0519	10.7585	43.9699	-2.15339	over	FALSE
65	13	6	5.6	77.8119	-15.4244	11.0831	48.8087	-1.98167	over	FALSE
65	14	7	6.6	85.2598	-7.97643	-2.03464	31.7678	-1.93913	over	FALSE
65	15	7.9	7.6	92.5657	-0.670515	1.86845	27.3632	-1.13195	over	FALSE
66	7	0	-0.3	75.1545	0	-1.05595	21.5939	-1.12752	over	FALSE
66	8	1.2	0.8	62.7782	-12.3763	26.2837	41.0466	1.88496	over	FALSE
66	9	1.7	1.3	68.5799	-6.57467	19.5514	45.9955	-0.126888	over	FALSE
66	10	2.9	2.6	77.9454	2.79089	10.8342	29.4283	0.841549	over	FALSE
66	12	4.7	4.4	79.2878	4.1333	9.74782	32.7973	-0.543775	over	FALSE
66	13	6	5.6	69.0794	-6.07516	20.6761	49.3424	-0.60456	over	FALSE
66	14	7	6.6	74.4432	-0.7113	18.2157	37.5101	0.709712	over	FALSE
66	15	7.9	7.6	79.8774	4.72291	12.816	12.7935	1.48777	over	FALSE
67	7	0	-0.2	77.3357	0	-9.79666	3.98078	-3.8062	case	FALSE
67	10	3	2.8	82.8458	5.51008	-1.86564	8.55213	-0.938874	case	TRUE
67	13	5.3	5.1	90.9446	13.609	1.95734	13.5285	-0.726178	case	TRUE
67	14	6.7	6.5	91.7832	14.4475	1.26351	6.98595	-1.5684	case	TRUE
68	17	0	-0.5	79.7642	0	-7.13304	4.24504	-2.66571	case	FALSE
68	18	1.6	1.1	82.8719	3.10769	-3.13615	6.56927	-1.75143	case	FALSE
69	17	0	-0.5	90.2706	0	3.4207	24.8302	-0.697358	over	FALSE
69	18	1.6	1.1	84.1048	-6.1658	7.1884	20.6984	0.036023	over	FALSE
70	14	0	0	78.2563	0	11.0491	36.2696	-0.074466	over	FALSE
70	15	1	1	81.3714	3.11516	10.8686	32.3407	-0.125223	over	FALSE
71	14	0	0	85.5049	0	-3.67411	13.3118	-1.54907	over	FALSE
71	15	1	1	91.7059	6.20099	0.552343	15.9959	-0.84433	over	TRUE
72	11	0	-0.5	91.6192	0	9.80776	22.6237	0.552629	other	FALSE
72	12	1.3	0.8	89.4437	-2.17544	11.2465	27.1676	0.908947	other	FALSE
73	9	0	-0.3	85.055	0	12.3632	19.3042	1.05542	other	FALSE
73	11	1.6	1.2	86.2275	1.17255	8.31571	10.2352	-0.209159	other	FALSE
74	10	0	-0.4	65.3146	0	-19.1017	27.5409	-6.40517	case	FALSE
74	11	1.3	0.9	82.8749	17.5603	10.1809	19.2889	0.623451	case	TRUE
75	9	0	-0.5	106.127	0	3.08968	13.8438	-0.327563	over	FALSE
75	10	1.3	0.8	86.6367	-19.4902	9.1769	15.6134	0.297618	over	FALSE
75	16	7.4	6.9	88.087	-18.0399	8.71875	21.4011	0.46705	over	FALSE
76	6	0	-0.3	66.9291	0	-13.3969	14.7649	-3.65918	case	FALSE
76	7	1.2	0.9	89.2095	22.2804	1.00759	11.4962	-0.864595	case	TRUE
77	9	0	-0.5	83.3445	0	3.94168	18.9522	-0.805768	over	FALSE
77	11	2.1	1.6	88.6687	5.32421	5.7096	19.5097	-0.239238	over	TRUE
78	9	0	-0.5	84.1844	0	-0.844333	12.2338	-1.42714	over	FALSE
78	11	2.1	1.6	92.0942	7.90976	1.96582	13.705	-0.54996	over	TRUE
79	7	0	-0.6	90.2949	0	1.48982	17.5599	-1.39821	over	FALSE
79	9	1.8	1.2	96.3478	6.05286	-0.772563	8.75629	-1.34249	over	TRUE
79	11	3.6	3	89.5067	-0.788273	-2.22656	-5.64326	-1.48099	over	FALSE
80	7	0	-0.6	79.319	0	6.32245	25.4869	0.226589	over	FALSE
80	9	1.8	1.2	87.8513	8.53229	6.75043	15.7254	-0.358735	over	TRUE
80	11	3.6	3	80.9641	1.64511	8.52267	14.6277	0.263301	over	FALSE
81	6	0	-0.9	94.3438	0	3.45795	20.6398	-1.12925	other	FALSE
81	8	1.8	0.9	100.765	6.42161	2.59916	15.509	-1.28572	other	TRUE
81	17	11	10.1	80.4831	-13.8607	11.3178	36.5812	0.112	other	FALSE
82	11	0	-0.9	94.7154	0	2.94141	39.8174	-2.25224	control	FALSE
82	13	2	1.1	98.9151	4.19978	3.04026	24.1793	-0.989766	control	FALSE
82	17	6.3	5.4	94.2225	-0.492857	5.51089	30.8745	-1.09383	control	FALSE
82	18	7.2	6.3	98.2805	3.56511	6.22429	30.109	-1.041	control	FALSE
83	6	0	-0.9	80.5976	0	2.10302	22.16	-1.41269	over	FALSE
83	8	1.8	0.9	89.029	8.43135	0.642913	7.1451	-0.795074	over	TRUE
83	17	11	10.1	80.7447	0.147073	15.0843	33.6603	0.906385	over	FALSE
84	14	0	-0.2	98.1828	0	6.27704	27.4261	-0.865464	over	FALSE
84	16	1.5	1.3	104.953	6.7699	5.62255	20.1794	0.610235	over	TRUE
85	12	0	-0.4	61.2454	0	26.7282	27.0201	3.26105	other	FALSE
85	14	1.6	1.2	74.5954	13.35	7.448	30.9603	0.471906	other	TRUE
85	15	3.3	2.8	81.8911	20.6457	5.00425	21.6253	-0.676785	other	TRUE
86	14	0	0	75.4428	0	12.3264	24.3382	0.6475	other	FALSE
86	15	1.6	1.6	66.4805	-8.9623	19.6688	35.2785	0.686489	other	FALSE
87	9	0	-0.4	87.0465	0	6.86445	25.2906	-0.45467	over	FALSE
87	10	1.3	0.9	91.7686	4.72218	5.13485	15.175	-0.635833	over	FALSE
88	9	0	-0.4	83.6349	0	7.81445	31.7217	-0.756842	over	FALSE
88	10	1.3	0.9	82.3346	-1.30025	10.7832	19.0791	0.490183	over	FALSE
89	6	0	-0.2	66.3661	0	-18.1307	37.0526	-6.26594	case	FALSE
89	7	1.1	0.9	70.7119	4.34585	18.7265	32.2556	1.60454	case	FALSE
89	13	7.1	6.8	60.9612	-5.40483	31.9454	60.0597	0.955859	case	FALSE
89	15	8.6	8.4	67.8062	1.44018	18.8072	34.9623	0.929127	case	FALSE
90	6	0	-0.2	64.4682	0	-21.0104	50.8315	-9.28909	case	FALSE
90	7	1.1	0.9	68.4514	3.98327	22.5695	47.8028	0.300475	case	FALSE
90	15	8.6	8.4	73.9935	9.52533	16.0744	33.0144	0.587236	case	TRUE
91	6	0	-0.4	56.3052	0	-29.0891	28.0602	-8.30132	case	FALSE
91	7	1.6	1.2	92.1659	35.8606	5.15005	16.0134	0.393714	case	TRUE
92	9	0	0	90.8773	0	0.30928	6.66495	-1.02047	other	FALSE
92	10	1	1	90.9953	0.117918	2.22317	11.8929	-0.780669	other	FALSE
93	11	0	-0.1	79.0988	0	-4.89432	14.7431	-2.02486	case	FALSE
93	12	1.3	1.1	82.193	3.09427	-0.760164	22.5859	-0.633544	case	FALSE
94	8	0	-0.2	87.7682	0	-2.53947	15.8491	-1.29196	other	FALSE
94	9	1	0.8	78.6003	-9.16795	12.2058	27.8634	0.54861	other	FALSE
95	8	0	-0.2	82.6826	0	-2.83438	18.7051	-1.86353	over	FALSE
95	9	1	0.8	85.4676	2.78496	6.15386	28.5183	-0.370891	over	FALSE
96	5	0	-0.2	89.3939	0	-1.29169	20.7328	-1.51852	over	FALSE
96	5	0.8	0.6	85.5387	-3.85518	-0.726439	21.3448	-1.69782	over	FALSE
96	6	1.7	1.6	89.922	0.528179	9.70036	23.1608	1.04099	over	FALSE
96	8	3.9	3.7	76.6064	-12.7875	17.0677	33.7257	0.855532	over	FALSE
96	9	4.7	4.6	97.3137	7.91986	9.01309	35.0693	-0.590594	over	TRUE
97	5	0	-0.2	68.2369	0	26.1249	23.9213	3.75614	over	FALSE
97	5	0.8	0.6	84.6104	16.3735	1.35452	18.8177	-0.978691	over	TRUE
97	6	1.7	1.6	90.8317	22.5948	2.38403	21.3908	-0.970256	over	TRUE
97	8	3.9	3.7	75.0289	6.79197	20.6885	27.0265	3.15731	over	TRUE
97	9	4.7	4.6	85.4156	17.1787	5.62904	28.5541	-0.509948	over	TRUE
98	11	0	-0.6	62.1891	0	26.1721	42.7674	2.18109	over	FALSE
98	13	1.7	1	62.4562	0.267101	26.6641	45.2534	1.81991	over	FALSE
98	15	3.9	3.2	74.7175	12.5284	17.9053	45.1408	0.666195	over	TRUE
99	11	0	-0.6	58.0501	0	33.3392	43.6573	3.56376	over	FALSE
99	13	1.7	1	63.1633	5.11316	24.0446	49.1115	1.09691	over	TRUE
99	15	3.9	3.2	69.1806	11.1305	22.8262	44.4602	1.54563	over	TRUE
100	11	0	-0.5	87.8089	0	4.74399	18.3987	-0.82184	over	FALSE
100	13	1.5	1	89.6581	1.84922	3.95415	15.3136	-0.214362	over	FALSE
101	11	0	-0.5	93.7907	0	8.72726	21.6108	0.846476	other	FALSE
101	13	1.5	1	98.685	4.89421	0.633654	16.7254	-1.05268	other	FALSE
102	8	0	-0.2	87.0673	0	0.806667	12.9583	-1.49252	over	FALSE
102	9	1.1	0.9	89.4168	2.34948	6.97102	12.2958	0.161581	over	FALSE
103	8	0	-0.2	95.7186	0	6.54495	17.625	0.280767	over	FALSE
103	9	1.1	0.9	84.137	-11.5816	5.63742	11.4782	0.889777	over	FALSE
104	8	0	-0.4	72.6479	0	13.4224	27.844	0.229759	other	FALSE
104	10	2.1	1.8	75.7604	3.11252	9.94257	21.4561	0.385245	other	FALSE
105	8	0	-0.4	67.7102	0	7.99689	22.5387	1.75055	other	FALSE
105	10	2.1	1.8	73.1914	5.48121	12.0594	16.3045	1.56229	other	TRUE
106	10	0	-0.4	70.353	0	21.3639	58.6714	-0.960769	other	FALSE
106	12	1.7	1.3	80.1924	9.83941	14.7376	46.389	-1.20299	other	TRUE
107	10	0	-0.4	71.7757	0	16.5367	60.3607	-1.7585	other	FALSE
107	12	1.7	1.3	71.5764	-0.199281	15.5498	51.1473	-0.549088	other	FALSE
108	13	0	-0.6	106.855	0	4.20706	15.7084	-0.0634348	over	FALSE
108	16	2.7	2.2	95.7561	-11.0992	6.35308	17.6149	-0.232475	over	FALSE
109	13	0	-0.6	89.1021	0	9.96284	25.6362	0.413874	over	FALSE
109	16	2.7	2.2	90.9244	1.8223	8.41346	23.1705	0.130538	over	FALSE
110	8	0	-0.4	96.1878	0	3.34582	9.48851	-1.08448	over	FALSE
110	10	1.4	1	91.5487	-4.63915	11.4461	27.3388	0.800771	over	FALSE
111	5	0	-0.9	73.8975	0	-10.0532	6.99852	-2.08894	case	FALSE
111	7	1.9	1	89.0891	15.1916	-1.6273	15.609	-1.43936	case	TRUE
112	5	0	-0.9	61.6758	0	-21.7601	20.2026	-6.14424	case	FALSE
112	7	1.9	1	61.4746	-0.201159	-24.8838	30.2413	-7.8026	case	FALSE
113	7	0	-1	87.8165	0	9.51569	21.8403	1.09276	over	FALSE
113	9	2	1	83.7394	-4.07707	7.59385	21.7593	0.746184	over	FALSE
113	10	2.8	1.8	85.8903	-1.92622	10.6632	30.5622	0.481269	over	FALSE
114	5	0	-0.2	81.3303	0	-1.78601	14.0981	-1.85036	over	FALSE
114	6	1.3	1.1	93.8185	12.4882	1.65846	21.5278	-0.792607	over	TRUE
114	11	5.8	5.7	75.3617	-5.96855	14.9539	32.2942	0.989247	over	FALSE
115	15	0	-0.3	78.7429	0	-7.82769	-0.954888	-3.6734	case	FALSE
115	16	1.3	1	91.7983	13.0554	1.52336	5.79818	-0.953486	case	TRUE
116	11	0	-0.4	84.1699	0	3.9479	59.1358	-4.94966	case	FALSE
116	12	1.5	1.1	89.6911	5.52119	5.72012	28.2188	-0.335221	case	TRUE
116	24	12.8	12.3	79.0442	-5.12569	13.245	43.2936	-0.434988	case	FALSE
117	7	0	-0.4	77.5909	0	-0.944036	26.7215	-1.77329	over	FALSE
117	8	1.3	0.9	75.2876	-2.30326	12.0185	27.402	1.05738	over	FALSE
117	9	2.3	1.9	76.1404	-1.45053	12.4169	49.9628	-1.29151	over	FALSE
117	11	4	3.6	77.3721	-0.218757	12.4699	45.6873	-0.66609	over	FALSE
118	7	0	-0.4	52.6466	0	-45.3708	37.1458	-10.9805	case	FALSE
118	8	1.3	0.9	78.9023	26.2557	14.4974	37.8309	-0.231459	case	TRUE
118	9	2.3	1.9	92.2567	39.6101	6.05036	46.273	-2.5166	case	TRUE
118	11	4	3.6	76.4522	23.8056	14.3431	47.5332	-1.45034	case	TRUE
119	5	0	-0.3	76.0029	0	15.5519	31.5614	0.999259	other	FALSE
119	6	1.1	0.7	88.9801	12.9772	6.66539	22.5978	-0.642256	other	TRUE
119	15	9.7	9.4	91.395	15.3921	6.48925	29.1865	-0.79391	other	TRUE
119	19	13.3	13	92.6701	16.6672	7.06046	29.7513	-0.576355	other	TRUE
120	5	0	-0.3	71.2026	0	-14.86	6.07483	-4.18337	case	FALSE
120	8	2.2	1.9	69.0695	-2.13313	-18.4076	1.47066	-5.30446	case	FALSE
120	10	4.7	4.4	84.9856	13.783	-2.16471	17.374	-1.80901	case	TRUE
120	11	5.7	5.4	86.9156	15.713	-3.20204	19.4718	-1.99499	case	TRUE
121	11	0	-1.3	93.9645	0	4.4205	16.0542	-0.753731	over	FALSE
121	14	2.2	0.9	86.7255	-7.23899	10.839	31.0463	0.69445	over	FALSE
122	8	0	0	84.2219	0	-4.07477	2.91738	-2.20375	case	FALSE
122	9	0.9	0.9	79.8496	-4.37226	13.5577	20.1924	1.39516	case	FALSE
122	14	5.7	5.6	69.3634	-14.8584	21.5932	39.8047	1.66564	case	FALSE
123	8	0	0	73.6013	0	-7.46847	-7.37575	-3.23017	case	FALSE
123	9	0.9	0.9	82.3096	8.70828	9.39272	22.725	1.51794	case	TRUE
123	14	5.7	5.6	72.0552	-1.54613	21.5295	43.3028	1.73049	case	FALSE
124	8	0	-0.4	80.6559	0	-3.62098	13.6858	-1.31014	over	FALSE
124	9	1.1	0.8	82.9687	2.31275	10.1445	15.6142	0.641588	over	FALSE
124	11	3.3	2.9	82.6674	2.01143	7.79337	19.7629	0.414147	over	FALSE
124	13	5.2	4.8	86.4607	5.80474	7.95915	10.5407	0.148223	over	TRUE
124	15	7.2	6.8	81.8666	1.21065	12.2886	21.5849	0.959835	over	FALSE
125	8	0	-0.4	82.5453	0	-2.93401	19.207	-1.29949	over	FALSE
125	9	1.1	0.8	92.4805	9.93527	-2.12526	2.8313	-1.9939	over	TRUE
125	11	3.3	2.9	79.1114	-3.43384	10.3846	15.967	0.193899	over	FALSE
125	13	5.2	4.8	81.3858	-1.15944	8.52435	9.41512	0.41393	over	FALSE
125	15	7.2	6.8	80.7129	-1.83238	7.49564	21.6214	-0.086678	over	FALSE
126	9	0	-0.2	83.3939	0	12.335	26.8794	1.5016	over	FALSE
126	10	1	0.8	73.3142	-10.0798	20.6035	27.3634	4.43998	over	FALSE
126	14	5.5	5.3	79.4657	-3.92825	16.9737	29.4671	2.23264	over	FALSE
127	7	0	-0.9	98.0389	0	5.70456	24.5266	0.0644908	over	FALSE
127	9	2.4	1.5	74.2596	-23.7793	14.8454	34.5199	0.616462	over	FALSE
127	14	7.6	6.7	96.201	-1.83784	1.58675	36.0134	-1.76363	over	FALSE
128	7	0	-0.9	104.038	0	4.22976	24.9786	-0.492893	over	FALSE
128	9	2.4	1.5	84.5512	-19.4867	9.78005	30.9209	0.0698243	over	FALSE
128	14	7.6	6.7	98.8633	-5.17467	2.28096	30.0164	-1.44825	over	FALSE
129	12	0	-0.9	83.7003	0	11.3138	16.0384	1.39282	over	FALSE
129	14	2	1.2	83.4975	-0.202798	9.41841	7.91804	1.48993	over	FALSE
130	12	0	-0.9	82.0013	0	11.4066	18.4174	1.42457	over	FALSE
130	14	2	1.2	76.9129	-5.08834	11.3777	19.4279	1.84268	over	FALSE
131	5	0	-0.5	71.2049	0	-5.39515	3.96685	-1.98251	over	FALSE
131	7	2.5	2	79.8084	8.60353	3.72798	8.87461	-0.00250486	over	TRUE
131	17	12.3	11.8	75.6088	4.40393	-0.914368	5.79138	-0.974251	over	FALSE
132	15	0	-0.5	105.591	0	4.34103	26.0445	-0.172202	over	FALSE
132	17	1.6	1.1	81.2436	-24.3473	8.48676	15.1095	0.722349	over	FALSE
133	14	0	-0.3	64.5516	0	23.4348	68.7818	-3.12881	case	FALSE
133	15	1.3	1	78.0733	13.5217	12.5173	38.4982	-0.343277	case	TRUE
133	17	3.6	3.3	81.4865	16.9349	7.73354	16.9533	0.29572	case	TRUE
133	19	5	4.7	80.294	15.7425	9.30343	25.1466	0.398222	case	TRUE
134	11	0	0	90.738	0	1.24795	18.0555	-1.36959	other	FALSE
134	12	0.9	0.8	89.6821	-1.05594	4.2149	13.7016	-0.415586	other	FALSE
134	14	3.2	3.1	79.9064	-10.8317	5.95069	7.53294	0.353081	other	FALSE
135	5	0	0	95.7685	0	0.554687	26.6664	-1.50957	over	FALSE
135	6	1	1	89.0513	-6.71726	9.75508	19.378	0.541263	over	FALSE
135	10	5.1	5.1	94.7984	-0.97017	8.9945	22.2853	0.178579	over	FALSE
135	11	6.3	6.3	92.2983	-3.4702	7.2843	10.53	0.997952	over	FALSE
135	12	7	7	81.3916	-14.3769	12.2714	22.5015	1.56706	over	FALSE
136	8	0	-0.1	83.9837	0	9.08452	13.0376	0.918723	other	FALSE
136	10	1.3	1.1	82.7383	-1.24539	-1.42916	11.196	-1.66514	other	FALSE
137	5	0	-0.2	94.2999	0	6.58826	29.6251	-0.433898	other	FALSE
137	6	1	0.8	95.5305	1.23063	5.49295	20.2828	-0.303979	other	FALSE
137	10	5.4	5.2	88.586	-5.71391	8.11993	17.9381	1.21529	other	FALSE
137	12	7	6.7	99.8644	5.56453	0.835703	15.0932	-0.932828	other	TRUE
138	5	0	-0.2	83.9175	0	8.89418	20.4934	0.758444	other	FALSE
138	6	1	0.8	84.0161	0.0985726	10.6088	23.859	0.110021	other	FALSE
138	10	5.4	5.2	89.8194	5.90187	11.3743	21.9365	1.06509	other	TRUE
138	12	7	6.7	91.451	7.53355	3.942	17.8231	-0.879847	other	TRUE
139	8	0	-0.4	77.1306	0	-6.34097	14.4593	-2.07226	case	FALSE
139	10	1.4	1.1	84.5904	7.45984	3.51034	16.7567	-0.0675959	case	TRUE
140	8	0	-0.4	87.7215	0	2.00106	3.96084	0.113124	over	FALSE
140	10	1.4	1.1	82.2753	-5.44624	6.07422	10.9984	0.619477	over	FALSE
141	7	0	-1	84.0004	0	7.90655	28.7495	0.416831	over	FALSE
141	9	2.1	1.2	83.8855	-0.11496	14.0539	33.315	1.29854	over	FALSE
141	11	3.5	2.6	88.6562	4.65571	10.452	28.1816	0.857308	over	FALSE
141	16	9.2	8.2	71.309	-12.6914	19.5207	60.9417	-1.57704	over	FALSE
142	7	0	-1	92.6676	0	3.62103	33.9894	-1.2023	over	FALSE
142	9	2.1	1.2	82.3978	-10.2698	9.80849	25.7625	0.275114	over	FALSE
142	11	3.5	2.6	97.3797	4.71215	5.33873	15.1764	-0.258383	over	FALSE
142	16	9.2	8.2	69.2799	-23.3877	18.5804	50.5309	-1.10075	over	FALSE
143	8	0	-0.1	85.3175	0	5.90223	18.8769	-0.00047859	other	FALSE
143	9	1	0.9	102.496	17.1788	2.14382	9.8749	-1.16839	other	TRUE
144	8	0	-0.1	89.2105	0	0.258444	14.5509	-0.933278	other	FALSE
144	9	1	0.9	93.6253	4.4148	-0.173667	3.70872	-1.43469	other	FALSE
145	5	0	-0.6	92.9575	0	0.182188	12.5165	-1.01199	other	FALSE
145	7	2.3	1.7	84.9309	-8.02658	3.76563	32.7489	-0.766829	other	FALSE
146	9	0	-1.3	79.8275	0	1.62236	42.0147	-2.80599	case	FALSE
146	11	2.2	0.9	78.5024	-1.32516	-5.34674	-0.334894	-1.60647	case	FALSE
146	15	5.7	4.3	84.2679	4.44032	11.5414	43.598	-0.867748	case	FALSE
147	9	0	-1.3	78.2843	0	12.6945	43.9129	-0.167276	over	FALSE
147	11	2.2	0.9	81.5438	3.2595	0.514528	-1.67448	-0.596898	over	FALSE
147	15	5.7	4.3	71.4844	-6.79992	20.3357	47.4503	0.522094	over	FALSE
148	8	0	-0.6	81.253	0	6.29224	49.4902	-3.3703	case	FALSE
148	9	1.6	0.9	66.7365	-14.5166	19.0483	36.8345	0.687209	case	FALSE
149	6	0	-0.4	77.6039	0	-2.70848	10.7646	-0.447618	over	FALSE
149	7	1.2	0.8	89.0667	11.4628	4.49557	11.043	-0.675324	over	TRUE
149	9	3.3	2.9	95.7348	18.1309	4.23841	14.2326	0.14151	over	TRUE
150	5	0	-0.7	87.0538	0	-2.40797	7.49075	-1.46412	over	FALSE
150	7	1.7	1	84.6355	-2.41831	-5.52229	-0.466625	-2.49165	over	FALSE
150	11	6	5.4	92.5314	5.4776	-1.42216	10.4756	-1.64444	over	TRUE
151	11	0	-0.7	97.0047	0	6.47181	19.9293	-0.347934	over	FALSE
151	12	1.7	1	84.262	-12.7426	10.6697	21.6618	1.2367	over	FALSE
152	7	0	0	81.1791	0	-2.40625	15.5879	-1.40684	over	FALSE
152	8	1	1	90.8723	9.69319	-0.870972	16.7195	-0.937438	over	TRUE
152	14	6.6	6.6	77.7601	-3.41903	10.4228	33.1874	-0.298087	over	FALSE
153	18	0	-0.2	73.2896	0	-12.0157	20.5594	-4.57087	case	FALSE
153	19	1.1	0.9	86.6293	13.3397	6.60753	22.4366	0.153418	case	TRUE
154	16	0	-0.4	91.1112	0	8.40183	26.0483	0.0462792	over	FALSE
154	17	1.3	1	102.761	11.6499	1.30273	11.0047	-0.262062	over	TRUE
155	15	0	0	79.4161	0	14.2299	37.1481	0.160369	over	FALSE
155	15	0.8	0.8	80.3118	0.895646	13.4883	36.7483	0.341971	over	FALSE
156	12	0	-1.5	86.8454	0	9.53993	25.7008	0.223462	other	FALSE
156	14	2.4	0.9	78.0054	-8.83993	16.0059	24.4519	1.57129	other	FALSE
156	19	7.9	6.4	83.9141	-2.93131	11.2273	34.6763	0.0649044	other	FALSE
157	6	0	-0.4	64.0806	0	-20.9332	17.8809	-6.37148	case	FALSE
157	8	2	1.6	89.1811	25.1005	7.53869	11.3743	0.114717	case	TRUE
157	12	5.9	5.4	93.5356	29.455	8.32285	14.9761	0.487352	case	TRUE
157	13	7.3	6.9	89.861	25.7804	9.20739	16.9536	0.823672	case	TRUE
158	9	0	-0.6	88.9112	0	8.49155	21.6338	0.118432	over	FALSE
158	10	1.7	1.1	87.4133	-1.49788	0.862269	13.5125	-0.745345	over	FALSE
159	13	0	0	91.4646	0	7.7704	24.7819	0.34253	other	FALSE
159	16	2.7	2.6	83.3332	-8.1314	12.3758	33.0564	0.525952	other	FALSE
159	17	3.5	3.4	77.4093	-14.0554	7.92219	18.2663	1.14305	other	FALSE
160	5	0	-1.1	69.1316	0	-5.43259	2.8223	-0.92455	over	FALSE
160	7	2.1	1	86.0446	16.9131	8.96121	13.445	0.606136	over	TRUE
160	13	8.1	7	89.0705	19.9389	10.3451	19.2305	1.63465	over	TRUE
160	16	10.8	9.7	89.2855	20.1539	8.79084	12.9868	1.42937	over	TRUE
160	17	11.6	10.5	86.1017	16.9701	7.67541	14.0969	0.969277	over	TRUE
161	10	0	-0.4	79.1433	0	5.88657	8.55722	-0.594023	other	FALSE
161	11	1.2	0.9	80.6702	1.52686	7.21676	10.9163	-0.403528	other	FALSE
161	16	6.4	6.1	80.0043	0.860981	9.96564	23.7724	0.150397	other	FALSE
162	10	0	-0.4	85.2002	0	1.55303	15.0258	-0.763606	other	FALSE
162	11	1.2	0.9	81.621	-3.57922	8.94688	21.3868	0.137711	other	FALSE
162	16	6.4	6.1	79.8186	-5.3816	11.1033	29.1565	0.48121	other	FALSE
163	7	0	0	95.3512	0	7.07323	20.3617	0.51702	over	FALSE
163	9	1.8	1.8	74.3632	-20.988	15.3248	48.1416	-0.845967	over	FALSE
163	9	2.5	2.5	78.1799	-17.1713	12.0705	50.2464	-1.93463	over	FALSE
163	16	9	8.9	75.8436	-19.5076	14.5378	60.3016	-3.12797	over	FALSE
164	7	0	-0.6	104.531	0	3.84616	14.703	-0.401031	over	FALSE
164	8	1.6	1.1	71.8198	-32.7116	18.3648	38.1528	0.848516	over	FALSE
165	6	0	-0.5	80.866	0	3.41457	25.2593	-1.05148	over	FALSE
165	7	1.3	0.8	84.5327	3.66671	7.28336	19.5843	0.462784	over	FALSE
165	10	4	3.5	77.004	-3.86197	14.6745	24.4147	1.65552	over	FALSE
165	12	6	5.5	88.642	7.776	6.77592	14.2244	0.778907	over	TRUE
166	6	0	-0.5	86.2834	0	2.8163	25.4971	-1.12911	over	FALSE
166	7	1.3	0.8	81.9053	-4.37806	10.643	19.9607	0.764198	over	FALSE
166	10	4	3.5	78.3999	-7.8835	13.8743	25.4932	1.33149	over	FALSE
166	12	6	5.5	93.147	6.86367	1.83697	11.9466	-1.00934	over	TRUE
167	7	0	-0.2	82.4756	0	14.83	22.1996	0.676304	over	FALSE
167	8	1.2	0.9	84.2357	1.76009	12.1618	23.7659	0.293811	over	FALSE
167	13	5.4	5.2	83.6932	1.21765	11.6665	17.0085	0.839704	over	FALSE
167	15	8	7.7	88.0063	5.53075	8.55248	15.2833	0.613064	over	TRUE
168	7	0	-0.2	92.4265	0	3.35762	32.9684	-2.14812	case	FALSE
168	8	1.2	0.9	82.2824	-10.1441	11.3645	29.0562	0.0221713	case	FALSE
168	13	5.4	5.2	97.068	4.6415	7.1127	24.7206	0.272356	case	FALSE
168	15	8	7.7	100.137	7.71028	5.67159	31.7328	-0.304169	case	TRUE
169	6	0	-0.7	75.4141	0	-10.1636	24.586	-3.19966	control	FALSE
169	7	1.5	0.8	82.4809	7.06674	9.36077	27.5863	0.289415	control	TRUE
169	10	3.6	2.9	71.0736	-4.34057	19.2366	50.8383	-0.736225	control	FALSE
169	11	5.3	4.6	102.977	27.5631	2.69585	12.9963	-0.883834	control	TRUE
170	10	0	-0.3	101.117	0	4.32586	21.0476	-0.9691	other	FALSE
170	12	1.2	0.9	84.8623	-16.2543	11.3004	30.652	0.356804	other	FALSE
171	12	0	0	89.8474	0	0.896323	20.0733	-1.22496	over	FALSE
171	14	1.6	1.6	81.3251	-8.52231	-6.60114	15.0411	-3.03968	over	FALSE
171	15	2.5	2.4	85.4849	-4.36248	-4.40157	21.4485	-2.8933	over	FALSE
172	7	0	-0.6	75.88	0	7.23581	24.1406	0.34809	over	FALSE
172	8	1.4	0.8	87.3803	11.5003	9.89003	22.0982	0.469477	over	TRUE
172	14	7.3	6.8	86.7194	10.8394	10.4665	33.9181	-0.173424	over	TRUE
172	15	8.6	8	81.9857	6.10571	12.6916	25.7275	1.20553	over	TRUE
173	5	0	-0.6	53.2402	0	-40.1096	52.6365	-13.154	case	FALSE
173	6	1.5	0.8	88.1355	34.8953	9.80455	22.9304	0.54263	case	TRUE
173	9	4.4	3.8	81.0608	27.8206	13.1761	33.8669	0.866384	case	TRUE
174	11	0	-0.4	89.4551	0	7.4366	16.4813	0.201564	over	FALSE
174	13	1.5	1.1	96.0512	6.59605	1.62826	9.26846	-1.17586	over	TRUE
175	10	0	-1	92.3738	0	2.95659	21.839	-1.26319	over	FALSE
175	12	2	1	90.196	-2.17779	4.60112	20.5069	-1.01808	over	FALSE
176	14	0	0	89.5677	0	8.2221	18.9131	0.684378	other	FALSE
176	15	0.8	0.8	88.1277	-1.43993	8.26561	12.6882	0.405496	other	FALSE
177	14	0	0	92.4571	0	-1.78713	12.3009	-1.20855	other	FALSE
177	15	0.8	0.8	95.1026	2.64549	6.09804	12.973	-0.0578701	other	FALSE
178	6	0	-0.7	78.8967	0	2.77741	18.5822	-0.552495	over	FALSE
178	8	1.8	1.1	87.2221	8.32537	-1.22001	25.8264	-1.83963	over	TRUE
178	10	3.2	2.4	74.2684	-4.62827	15.5467	35.0888	1.06264	over	FALSE
178	12	5.1	4.4	67.8855	-11.0112	22.8724	40.5993	1.10652	over	FALSE
178	13	6.1	5.4	79.8952	0.998523	12.8089	39.0735	-0.299674	over	FALSE
178	13	7	6.2	78.3361	-0.560658	10.8911	16.9244	0.359318	over	FALSE
179	10	0	-0.3	81.6282	0	-1.49194	13.4582	-0.705299	over	FALSE
179	11	1.1	0.8	75.3122	-6.31593	-2.03154	17.293	-0.646781	over	FALSE
179	14	3.4	3.1	78.7614	-2.86676	1.92758	17.4867	-0.055792	over	FALSE
179	15	4.6	4.2	78.8577	-2.77046	3.95418	23.0094	-0.0984444	over	FALSE
179	17	6.5	6.1	83.9181	2.28994	3.25172	18.1777	0.433776	over	FALSE
180	10	0	-0.3	81.1617	0	-0.977283	17.3708	-0.391761	over	FALSE
180	11	1.1	0.8	89.2071	8.04541	1.14786	8.86596	-0.639243	over	TRUE
180	14	3.4	3.1	75.1288	-6.03297	2.51549	15.4811	0.210802	over	FALSE
180	15	4.6	4.2	77.4595	-3.70222	1.40081	16.3274	0.156419	over	FALSE
180	17	6.5	6.1	90.4776	9.31588	6.47646	19.8984	-0.05065	over	TRUE
181	8	0	-1.3	67.3515	0	23.8342	35.8092	2.86421	over	FALSE
181	10	2	0.7	72.8916	5.54006	9.46505	16.1045	1.13893	over	TRUE
181	13	4.2	2.9	61.518	-5.83349	26.967	41.9119	1.57188	over	FALSE
182	8	0	-1.3	68.912	0	19.2239	36.2127	2.1274	over	FALSE
182	10	2	0.7	76.0371	7.12509	10.7311	14.7725	0.774641	over	TRUE
182	13	4.2	2.9	63.5715	-5.34052	23.6553	42.9914	0.786999	over	FALSE
183	17	0	-0.3	74.9209	0	14.3919	22.1039	1.07803	other	FALSE
183	18	1.5	1.2	63.8637	-11.0572	25.0539	35.9098	2.7332	other	FALSE
184	17	0	-0.3	75.2136	0	16.1741	30.7652	1.08702	over	FALSE
184	18	1.5	1.2	66.6213	-8.59226	21.9365	28.5292	2.31337	over	FALSE
185	8	0	-0.8	79.4022	0	0.305122	9.98099	-0.982019	over	FALSE
185	10	2.3	1.5	89.1028	9.70056	7.40875	13.1121	0.180472	over	TRUE
185	12	4.5	3.7	91.9953	12.5931	6.65561	16.2545	-0.409716	over	TRUE
186	12	0	-0.9	87.0595	0	6.6195	29.5358	0.358487	other	FALSE
186	14	2	1.1	90.5178	3.45826	1.34313	7.63283	-0.47313	other	FALSE
187	7	0	-0.8	77.6973	0	14.837	33.0639	0.773464	other	FALSE
187	8	1.8	1	86.0254	8.32808	7.37493	21.5652	0.221669	other	TRUE
187	10	2.9	2.1	80.6499	2.95267	13.2154	29.159	1.08307	other	FALSE
188	8	0	-0.1	75.3933	0	12.684	32.6333	1.21173	other	FALSE
188	10	1.1	1	77.997	2.60365	12.5497	25.8481	1.3856	other	FALSE
189	6	0	0	89.032	0	8.14519	28.1564	-0.22206	over	FALSE
189	7	1.1	1.1	96.7826	7.75067	1.79443	25.0302	-1.47121	over	TRUE
189	12	5.8	5.8	100.028	10.9963	5.92741	27.7945	-0.832972	over	TRUE
189	13	6.8	6.8	98.5226	9.49064	4.37351	16.57	-0.280565	over	TRUE
190	12	0	-0.9	83.6526	0	12.8452	33.3319	0.482477	over	FALSE
190	14	2	1.1	86.0741	2.42154	8.1153	17.6435	0.50226	over	FALSE
191	6	0	0	101.728	0	2.9468	19.3761	-0.949546	over	FALSE
191	7	1.1	1.1	98.4007	-3.32723	1.92517	21.7739	-1.43964	over	FALSE
191	12	5.8	5.8	85.9848	-15.7432	-3.20449	9.90928	-1.91901	over	FALSE
191	13	6.8	6.8	92.7269	-9.00107	-1.7871	6.57231	-1.35095	over	FALSE
192	8	0	-0.6	76.4936	0	-8.83711	1.32353	-3.09128	case	FALSE
192	9	1.6	1.1	98.5128	22.0191	1.57082	5.83126	-1.34663	case	TRUE
193	8	0	-0.6	88.5683	0	4.44462	21.8214	-0.847534	over	FALSE
193	9	1.6	1.1	87.8485	-0.719776	7.22562	18.7114	0.399122	over	FALSE
194	7	0	-1.3	82.8128	0	-1.18138	17.6117	-1.02903	over	FALSE
194	9	2.1	0.8	100.048	17.2355	3.61607	19.2624	0.419262	over	TRUE
195	8	0	-0.4	65.9189	0	-13.905	4.12051	-2.00144	case	FALSE
195	9	1.1	0.7	89.8817	23.9628	1.80674	6.5374	-0.773135	case	TRUE
196	8	0	-0.4	73.8089	0	-6.85075	4.5614	-1.54146	over	FALSE
196	9	1.1	0.7	85.6737	11.8648	-0.370562	2.33489	-0.981754	over	TRUE
197	13	0	-0.1	65.6051	0	20.5964	45.2786	0.841578	other	FALSE
197	14	1	0.9	69.3377	3.73259	17.4338	37.4994	0.760606	other	FALSE
197	16	3.2	3.2	64.2165	-1.38862	23.3744	41.6981	1.2076	other	FALSE
198	13	0	-0.1	62.2179	0	25.8693	39.4425	2.43733	other	FALSE
198	14	1	0.9	74.0345	11.8166	13.0354	24.6779	0.849021	other	TRUE
198	16	3.2	3.2	68.4889	6.271	16.9452	27.2038	1.81477	other	TRUE
199	5	0	-0.5	91.5783	0	1.52911	-0.757892	-0.676805	over	FALSE
199	8	2.5	2	83.2699	-8.30832	-3.91887	4.39448	-0.117582	over	FALSE
200	8	0	-0.3	89.7861	0	7.28787	15.2643	0.0032341	over	FALSE
200	9	1.4	1.1	72.4795	-17.3066	17.0558	26.56	1.36518	over	FALSE
201	14	0	-0.3	86.8091	0	8.7231	24.5847	1.32989	over	FALSE
201	17	2.5	2.1	77.4016	-9.4075	12.3485	27.6101	1.27102	over	FALSE
202	14	0	-0.3	86.8869	0	10.7733	25.6303	1.06328	over	FALSE
202	17	2.5	2.1	75.1703	-11.7166	13.3929	30.2232	1.7492	over	FALSE
203	9	0	-0.8	84.3975	0	2.07376	0.564415	-0.883906	other	FALSE
203	10	1.7	0.8	73.5724	-10.825	10.1878	24.4991	0.135912	other	FALSE
203	12	3.6	2.7	63.7944	-20.603	23.0198	38.8424	1.28044	other	FALSE
203	15	6.3	5.5	73.0312	-11.3663	16.0325	14.0038	2.08551	other	FALSE
203	17	8.4	7.6	77.2354	-7.16202	11.0089	16.0503	0.439084	other	FALSE
204	8	0	-0.1	88.563	0	9.34344	28.086	0.292317	over	FALSE
204	9	1	0.9	79.6827	-8.88033	12.5022	29.536	0.967969	over	FALSE
204	14	6.7	6.6	73.4787	-15.0844	16.9535	39.0877	1.01422	over	FALSE
204	17	9.3	9.2	77.9905	-10.5726	11.8863	30.0153	1.30554	over	FALSE
205	14	0	-1.3	79.3706	0	11.8759	36.7912	0.00773688	other	FALSE
205	17	2.6	1.3	80.5223	1.15176	12.0319	25.2226	1.57807	other	FALSE
206	16	0	-0.2	98.7844	0	2.92747	40.591	-2.1587	control	FALSE
206	17	1.1	0.8	82.4363	-16.3481	6.94093	23.5526	1.24551	control	FALSE
207	14	0	-0.2	86.589	0	2.60507	19.7462	-0.831141	over	FALSE
207	15	1.2	0.9	73.0252	-13.5638	12.3744	27.5749	1.5784	over	FALSE
208	14	0	-0.2	85.9329	0	-2.54777	19.7614	-1.99825	over	FALSE
208	15	1.2	0.9	88.7584	2.8255	2.92535	17.0092	0.167082	over	FALSE
209	6	0	0	86.2107	0	10.5592	33.7244	0.197228	over	FALSE
209	7	0.9	0.9	115.176	28.9654	4.60223	15.2892	-0.0556593	over	TRUE
210	6	0	0	80.8459	0	13.2586	25.2272	1.40489	over	FALSE
210	7	0.9	0.9	88.9168	8.07093	6.05217	16.4731	0.0510658	over	TRUE
211	11	0	-0.3	84.4652	0	9.08525	52.4229	-3.05751	control	FALSE
211	12	1.3	1	82.8525	-1.61275	-7.10457	7.61909	-2.81652	control	FALSE
212	11	0	-0.3	81.9589	0	6.94589	69.748	-5.60732	control	FALSE
212	12	1.3	1	86.1262	4.16731	5.60322	25.4817	-0.96602	control	FALSE
213	5	0	-0.2	49.6116	0	-49.5324	-5.54351	-11.0038	case	FALSE
213	5	0.9	0.7	70.1412	20.5296	-12.5222	-8.81559	-3.65609	case	TRUE
213	6	1.9	1.8	81.9438	32.3322	-2.17246	11.8721	-1.0774	case	TRUE
213	9	4.7	4.5	91.4772	41.8657	-0.786559	7.34229	-1.54964	case	TRUE
213	11	6	5.8	92.1388	42.5272	0.76396	7.80804	-1.29429	case	TRUE
214	13	0	-0.9	93.1412	0	1.39531	18.7619	-0.847191	over	FALSE
214	15	2.1	1.3	90.1217	-3.01948	1.23002	11.5208	-0.839746	over	FALSE
215	7	0	-0.3	88.1775	0	-0.500363	12.6311	-0.969424	over	FALSE
215	10	2.9	2.6	96.8851	8.7076	5.57085	8.14215	0.41115	over	TRUE
216	7	0	-0.3	92.1974	0	7.0941	16.1496	0.0628855	over	FALSE
216	10	2.9	2.6	102.708	10.5109	4.67617	15.6405	-0.0561451	over	TRUE
217	5	0	-0.2	51.5737	0	-43.1808	-6.85717	-9.70783	case	FALSE
217	5	0.9	0.7	62.9252	11.3514	-20.9795	-11.0604	-4.94437	case	TRUE
217	6	1.9	1.8	80.695	29.1213	-5.34244	9.76621	-1.66929	case	TRUE
217	9	4.7	4.5	86.7621	35.1884	-2.23662	24.7619	-2.48775	case	TRUE
217	11	6	5.8	92.2268	40.653	5.0385	18.0256	-0.646182	case	TRUE
218	5	0	-1.1	90.8231	0	2.59699	23.6275	-1.04743	over	FALSE
218	7	1.9	0.8	86.5059	-4.31719	9.24385	18.094	0.723019	over	FALSE
219	7	0	-0.1	83.5181	0	14.2478	40.7847	0.481692	over	FALSE
219	8	1.1	1	80.9745	-2.54362	15.6302	34.6669	0.825224	over	FALSE
219	10	2.9	2.8	77.7296	-5.7885	17.3627	40.7614	0.796538	over	FALSE
219	13	5.6	5.5	78.8214	-4.69668	14.4821	40.5136	1.20051	over	FALSE
219	14	6.9	6.8	82.3565	-1.16163	10.3532	9.94857	0.507861	over	FALSE
220	7	0	-0.1	81.163	0	5.64489	15.9991	-0.403029	over	FALSE
220	8	1.1	1	89.9757	8.81275	7.9925	24.0186	0.134646	over	TRUE
220	10	2.9	2.8	80.7486	-0.414348	14.2922	32.1662	0.736412	over	FALSE
220	13	5.6	5.5	76.9975	-4.16548	16.7353	40.5631	0.192556	over	FALSE
220	14	6.9	6.8	86.2608	5.09789	1.12414	-0.0490723	-0.713638	over	TRUE
221	12	0	-0.2	80.208	0	10.7268	14.0355	0.733076	other	FALSE
221	14	1.1	0.9	63.1645	-17.0435	23.8621	36.4684	1.37526	other	FALSE
222	12	0	-0.2	80.1372	0	11.3185	25.4307	1.07315	other	FALSE
222	14	1.1	0.9	65.7436	-14.3937	20.1135	32.4017	1.25349	other	FALSE
223	14	0	0	62.4422	0	26.6371	51.5784	-0.212583	other	FALSE
223	15	0.9	0.9	57.9782	-4.46397	38.6587	47.5964	2.37133	other	FALSE
224	10	0	0	77.025	0	-10.1568	6.22465	-4.05382	case	FALSE
224	11	0.9	0.9	76.314	-0.711077	8.75695	12.1676	0.797222	case	FALSE
224	12	2.2	2.2	81.7352	4.71015	5.85524	26.6742	-0.176971	case	FALSE
225	11	0	-0.1	66.5819	0	-15.5424	50.483	-7.79093	case	FALSE
225	12	0.9	0.8	88.8996	22.3177	5.07617	35.9481	-1.32405	case	TRUE
225	13	1.9	1.9	85.8468	19.2649	8.44851	24.0737	-0.0200663	case	TRUE
225	14	2.5	2.5	91.9771	25.3952	-0.715806	16.484	-1.18647	case	TRUE
226	11	0	-0.2	75.8388	0	14.6589	53.5722	-0.958353	other	FALSE
226	13	2.1	1.9	81.6348	5.796	14.4466	48.5544	-1.66373	other	TRUE
226	15	4	3.8	94.9047	19.0659	2.01636	12.1707	-1.15674	other	TRUE
227	16	0	-0.6	87.1734	0	6.21371	21.7861	-0.634628	over	FALSE
227	18	1.6	1	86.8974	-0.275946	8.57369	21.1845	0.204391	over	FALSE
228	16	0	-0.6	92.062	0	1.15891	23.059	-1.23049	over	FALSE
228	18	1.6	1	89.9001	-2.16194	6.28345	19.8789	-0.678416	over	FALSE
229	16	0	-0.5	90.7564	0	1.90448	13.599	-0.278401	other	FALSE
229	18	1.6	1.1	83.5059	-7.25053	8.11164	18.0155	0.812237	other	FALSE
230	8	0	-0.3	51.7375	0	-42.1001	49.6611	-13.8385	case	FALSE
230	10	2.2	1.9	83.9347	32.1972	6.7797	49.6286	-3.14545	case	TRUE
230	15	7.4	7.2	66.5508	14.8132	23.5446	50.8364	0.172044	case	TRUE
230	16	8.7	8.4	71.4141	19.6766	19.5414	64.0512	-2.20498	case	TRUE
231	17	0	-0.5	79.3765	0	12.4685	29.505	0.583233	over	FALSE
231	18	1.4	0.9	95.1247	15.7481	3.49632	16.9065	-0.780848	over	TRUE
231	19	2.6	2	85.9497	6.57319	-3.90408	4.04312	-1.35675	over	TRUE
232	17	0	-0.5	81.9383	0	13.1178	32.3501	1.21427	over	FALSE
232	18	1.4	0.9	82.4643	0.526005	10.5137	24.6381	0.815237	over	FALSE
232	19	2.6	2	77.3696	-4.56871	4.56019	14.138	-0.202304	over	FALSE
233	6	0	-0.5	74.8655	0	12.6843	18.2697	0.886246	other	FALSE
233	8	1.3	0.8	79.4217	4.55619	9.16421	18.5441	-0.28594	other	FALSE
233	9	3.2	2.6	82.8925	8.02697	4.59837	20.7475	-0.994632	other	TRUE
233	11	4.3	3.8	75.3032	0.4377	11.8743	22.8244	0.907962	other	FALSE
233	14	7.5	7	86.6903	11.8248	1.43439	9.18068	-1.6904	other	TRUE
234	9	0	-0.2	84.3079	0	9.64956	14.6211	0.881745	other	FALSE
234	11	1.2	0.9	77.3677	-6.94025	10.0621	15.1681	0.865776	other	FALSE
234	14	4.4	4.1	76.2571	-8.0508	14.5348	8.40657	1.53438	other	FALSE
235	9	0	0	65.7045	0	26.1072	45.1998	2.30242	over	FALSE
235	11	1.3	1.3	63.6146	-2.08985	27.7596	39.5211	2.58457	over	FALSE
236	10	0	-0.2	89.8704	0	1.80932	27.2842	-1.31576	over	FALSE
236	11	1.1	1	87.4492	-2.42118	5.11776	19.3638	0.198874	over	FALSE
236	19	9.2	9	102.721	12.8506	3.37268	23.0443	-0.295042	over	TRUE
237	9	0	0	66.3	0	21.9919	48.621	0.605858	over	FALSE
237	11	1.3	1.3	68.0244	1.72437	21.6408	39.5919	1.34873	over	FALSE
238	8	0	-0.6	53.5082	0	-39.36	24.7826	-10.2231	case	FALSE
238	9	1.8	1.2	77.4534	23.9453	-1.43268	37.086	-3.04516	case	TRUE
239	9	0	-0.2	95.5678	0	6.54365	18.7795	0.403014	other	FALSE
239	10	1	0.8	97.4892	1.92142	5.87642	19.3897	0.170928	other	FALSE
240	6	0	-0.2	84.2651	0	7.627	37.196	-1.40021	over	FALSE
240	7	1.1	0.9	85.8619	1.59682	7.51859	21.379	-0.446883	over	FALSE
240	10	4.2	4	73.1495	-11.1156	15.0603	27.5791	0.954869	over	FALSE
241	9	0	-0.9	56.436	0	-29.521	38.4887	-9.42389	case	FALSE
241	11	2.3	1.4	75.0252	18.5892	17.8989	36.9428	1.15186	case	TRUE
242	6	0	-0.2	89.1447	0	3.32793	22.3848	-1.20091	over	FALSE
242	7	1.1	0.9	88.7275	-0.417171	7.17618	24.5741	-0.59561	over	FALSE
242	10	4.2	4	81.9323	-7.21243	12.277	23.1956	0.606949	over	FALSE
243	13	0	0	81.4469	0	14.6762	21.0478	2.30919	other	FALSE
243	14	1.1	1.1	91.3562	9.90932	9.23462	18.0572	1.567	other	TRUE
244	15	0	-0.9	78.6317	0	-4.63123	22.8905	-2.6171	case	FALSE
244	17	2	1.1	80.9985	2.3668	0.666242	28.0668	-1.86177	case	FALSE
244	18	3	2.1	78.5782	-0.0534959	-1.55936	26.8807	-2.1634	case	FALSE
244	19	4	3.1	77.6081	-1.02367	-4.22004	29.3223	-2.64364	case	FALSE
244	20	5	4.1	76.7824	-1.84929	-3.80655	27.8999	-2.53772	case	FALSE
245	14	0	-0.3	73.6657	0	-12.5486	50.5442	-7.40596	control	FALSE
245	16	2.8	2.5	79.7807	6.11501	13.6934	36.9338	0.180031	control	TRUE
246	7	0	-1.2	88.5512	0	6.41222	42.1501	-1.9493	over	FALSE
246	10	2.9	1.7	77.7398	-10.8113	14.6864	46.0342	-0.461396	over	FALSE
247	7	0	-1.2	71.5341	0	20.1243	45.26	0.280235	over	FALSE
247	10	2.9	1.7	73.4885	1.95435	17.4956	52.8463	-1.29936	over	FALSE
248	8	0	-0.7	86.9409	0	-3.91186	14.6083	-1.90126	other	FALSE
248	10	1.8	1	90.0796	3.13864	8.35801	28.5283	0.228833	other	FALSE
249	8	0	-0.7	72.8012	0	-3.18427	21.2242	-1.2084	other	FALSE
249	10	1.8	1	87.939	15.1378	4.80563	32.9947	-0.29665	other	TRUE
250	11	0	-0.8	59.7568	0	-23.3439	25.6343	-6.21918	case	FALSE
250	12	1.7	0.9	86.7312	26.9744	10.4637	32.8554	-0.430277	case	TRUE
251	8	0	-0.5	85.8686	0	-2.70742	4.06719	-1.85848	over	FALSE
251	9	1.5	1	93.5725	7.70391	0.730097	15.2293	-1.18313	over	TRUE
251	11	3.4	2.9	81.7052	-4.1634	-1.68163	13.3268	-2.04481	over	FALSE
252	12	0	-1.2	81.823	0	6.74509	10.5753	0.747629	other	FALSE
252	16	3.9	2.7	83.6261	1.80303	8.99534	9.52962	0.828675	other	FALSE
253	7	0	-0.9	91.4591	0	2.69901	17.4543	-0.87832	other	FALSE
253	8	1.9	0.9	72.5055	-18.9536	13.3711	14.0883	1.27988	other	FALSE
253	13	6.3	5.4	65.4611	-25.998	21.0554	27.912	2.32059	other	FALSE
254	7	0	-0.9	84.4221	0	-7.69115	4.26067	-2.34312	control	FALSE
254	8	1.9	0.9	93.7419	9.31976	0.850047	3.82798	-1.42671	control	TRUE
254	13	6.3	5.4	71.3935	-13.0286	16.6777	38.2434	0.159642	control	FALSE
255	10	0	-0.5	98.3332	0	3.3399	24.2403	-1.15113	over	FALSE
255	12	1.3	0.8	77.836	-20.4972	15.9673	34.8473	1.53156	over	FALSE
256	12	0	-0.5	52.68	0	-37.723	30.8048	-8.06998	case	FALSE
256	14	2.6	2.1	90.4181	37.7381	9.57247	44.9306	-0.855565	case	TRUE
257	8	0	-0.8	103.013	0	3.55908	16.2085	-0.897787	other	FALSE
257	10	2	1.2	92.2842	-10.7286	-1.32665	19.6948	-1.69455	other	FALSE
257	12	3.6	2.8	94.0107	-9.00215	5.93325	18.5199	-0.0517019	other	FALSE
257	14	6.2	5.4	87.4819	-15.5309	7.62267	39.5062	-1.4326	other	FALSE
258	5	0	0	55.0858	0	-32.8209	12.9014	-7.82499	case	FALSE
258	6	1	1	82.8278	27.742	3.58004	17.3392	-0.581896	case	TRUE
259	5	0	0	60.7818	0	-27.2794	20.0491	-7.00557	case	FALSE
259	6	1	1	77.0135	16.2318	-5.25432	19.9124	-2.28814	case	TRUE
260	16	0	-0.3	74.3763	0	11.3741	18.4904	0.422824	other	FALSE
260	17	1.1	0.8	81.7079	7.33164	3.61711	2.99165	-0.893541	other	TRUE
261	9	0	0	74.3637	0	19.6649	39.9757	1.32644	over	FALSE
261	10	1.8	1.8	80.7075	6.34383	14.7271	40.8468	-0.295996	over	TRUE
261	11	2.8	2.8	91.5199	17.1563	3.62984	15.685	-0.888372	over	TRUE
262	11	0	-0.1	58.4389	0	32.238	53.6154	1.17388	other	FALSE
262	12	1	0.9	74.1942	15.7553	14.102	36.9377	-0.234846	other	TRUE
262	13	1.5	1.4	72.5706	14.1317	12.0002	15.3228	1.23181	other	TRUE
262	14	2.8	2.6	74.498	16.0591	9.40588	9.35821	0.532331	other	TRUE
263	13	0	0	75.5119	0	11.135	23.6952	0.864985	other	FALSE
263	14	1.2	1.2	78.3023	2.79043	7.29387	13.2296	-0.608937	other	FALSE
264	8	0	-0.6	90.4774	0	-0.877075	27.1154	-2.57377	case	FALSE
264	10	1.5	0.9	88.4565	-2.02092	5.22732	18.1228	-0.322721	case	FALSE
264	14	6	5.3	90.418	-0.0594186	6.95793	25.1361	-0.124963	case	FALSE
265	9	0	-1.1	96.2676	0	5.06934	21.5938	-0.660728	other	FALSE
265	11	1.9	0.8	94.0766	-2.191	3.7208	9.24249	-0.41776	other	FALSE
266	9	0	-1.1	95.8657	0	1.66313	17.4035	-1.37203	over	FALSE
266	11	1.9	0.8	101.083	5.21745	4.42762	9.76899	0.253405	over	TRUE
267	15	0	-0.3	92.9315	0	7.77087	19.5036	0.241824	over	FALSE
267	16	1.3	1	86.5545	-6.37696	9.51619	11.1322	0.489518	over	FALSE
268	15	0	-0.3	99.4865	0	4.82218	21.4898	-0.585272	over	FALSE
268	16	1.3	1	93.3324	-6.15417	-1.2599	11.7513	-1.76749	over	FALSE
269	7	0	-0.3	91.2832	0	4.17443	17.8273	-0.774249	over	FALSE
269	8	1.1	0.9	93.8522	2.56895	7.56626	22.4093	-0.377602	over	FALSE
270	12	0	-0.4	75.6609	0	14.6614	27.3932	0.887813	over	FALSE
270	13	1.3	1	84.8716	9.21069	7.94762	17.855	-0.169902	over	TRUE
271	12	0	-0.4	75.3095	0	12.6806	48.1199	-1.77343	other	FALSE
271	13	1.3	1	81.2049	5.89538	-1.03231	21.3975	-1.81848	other	TRUE
272	14	0	-0.3	87.2327	0	-3.0492	51.6877	-5.04671	case	FALSE
272	15	1.6	1.4	82.4005	-4.83228	8.39962	34.8992	-1.11252	case	FALSE
273	14	0	-0.3	91.0655	0	4.09021	44.47	-3.02496	control	FALSE
273	15	1.6	1.4	82.9541	-8.11138	5.2189	27.7786	-1.19313	control	FALSE
274	13	0	-0.1	76.15	0	11.633	76.4568	-6.6392	control	FALSE
274	14	1.1	1	79.9675	3.81746	11.8408	25.3149	1.47542	control	FALSE
275	13	0	-0.1	61.0721	0	26.7787	76.8171	-3.76353	control	FALSE
275	14	1.1	1	75.9898	14.9177	12.6275	33.5901	0.737329	control	TRUE
276	6	0	-1.1	78.9961	0	1.40655	22.6883	-0.318659	over	FALSE
276	8	2.2	1	83.2068	4.21075	10.821	23.5165	1.00853	over	FALSE
277	6	0	-1.1	79.7012	0	3.24777	27.8828	-0.370386	over	FALSE
277	8	2.2	1	91.3047	11.6034	8.17793	22.4605	0.0825087	over	TRUE
278	11	0	-0.4	50.2519	0	-47.8653	39.4816	-9.64744	case	FALSE
278	13	2.2	1.9	84.7789	34.5271	9.15532	54.1391	-2.99742	case	TRUE
278	14	3.1	2.8	88.5227	38.2708	11.4719	24.5749	0.843418	case	TRUE
279	13	0	0	72.6933	0	18.3597	56.2011	-1.54766	other	FALSE
279	14	0.9	0.9	78.7685	6.07517	13.0908	18.6701	1.22451	other	TRUE
280	10	0	-0.4	84.5041	0	1.89368	25.2344	-0.383781	over	FALSE
280	12	2	1.6	79.3691	-5.13495	12.474	21.0956	1.75048	over	FALSE
280	14	3.5	3.1	91.7451	7.24103	5.61463	13.9946	0.137152	over	TRUE
280	16	5.8	5.3	85.3668	0.862682	6.03616	21.1737	-0.0364327	over	FALSE
281	15	0	-0.7	81.1934	0	4.27461	5.91338	0.118656	over	FALSE
281	16	1.5	0.8	79.8753	-1.31809	3.6924	18.3286	-1.51899	over	FALSE
282	15	0	-0.7	93.5722	0	2.64007	5.43238	-0.190418	over	FALSE
282	16	1.5	0.8	89.0597	-4.51252	0.416056	4.47569	-0.358012	over	FALSE
283	13	0	-0.2	83.2456	0	11.1505	25.655	1.64922	over	FALSE
283	14	1.2	1	79.5861	-3.65954	11.0776	22.8703	1.31475	over	FALSE
284	14	0	0	79.133	0	17.0396	28.0389	2.44868	other	FALSE
284	15	1.1	1.1	81.2299	2.09689	14.4415	30.6644	1.17517	other	FALSE
285	12	0	-0.2	71.8854	0	16.8953	28.5554	1.12057	over	FALSE
285	13	1.2	1	81.0308	9.14531	7.1404	18.2843	-0.728557	over	TRUE
286	12	0	-0.2	75.6586	0	12.0813	27.087	0.0161193	other	FALSE
286	13	1.2	1	79.0069	3.34834	5.32439	10.8743	-0.759027	other	FALSE
287	14	0	-0.3	95.7515	0	7.84887	27.6126	-0.0330861	other	FALSE
287	16	1.3	0.9	101.032	5.28028	3.07517	14.4494	-0.510345	other	TRUE
288	14	0	-0.3	77.4434	0	12.7472	46.1604	-1.44861	other	FALSE
288	16	1.3	0.9	72.5297	-4.91371	18.289	37.3966	0.969949	other	FALSE
289	11	0	-0.1	79.4841	0	11.267	41.155	-0.63273	other	FALSE
289	12	0.9	0.8	84.1064	4.6223	3.4363	37.5056	-1.90456	other	FALSE
289	15	3.6	3.5	84.2405	4.7564	11.3378	41.5523	-1.36896	other	FALSE
289	20	8.8	8.7	83.6305	4.14647	7.8468	7.71694	-0.195542	other	FALSE
290	11	0	-0.2	73.7085	0	-10.3055	15.3717	-3.12325	case	FALSE
290	13	2.5	2.3	85.1505	11.442	6.49973	18.9769	0.458942	case	TRUE
291	11	0	-0.2	72.0895	0	-11.3904	16.1456	-2.91636	case	FALSE
291	13	2.5	2.3	86.286	14.1964	0.997228	16.0647	-0.725604	case	TRUE
292	13	0	-0.9	94.9112	0	4.63739	59.7822	-4.68694	case	FALSE
292	15	2	1.1	97.8592	2.94803	1.86123	38.9929	-2.9251	case	FALSE
293	5	0	-0.3	83.768	0	8.92104	24.624	0.0578809	over	FALSE
293	8	2.8	2.4	88.8589	5.09089	6.54616	29.2125	-0.472611	over	TRUE
293	11	5.6	5.3	88.5375	4.76949	7.92569	16.761	0.0678756	over	FALSE
293	13	7.6	7.3	86.0856	2.3176	8.79697	22.2827	0.864873	over	FALSE
293	15	9.5	9.1	91.689	7.92097	7.53545	29.2948	-0.314192	over	TRUE
294	5	0	-0.3	78.6066	0	12.7102	30.6249	0.762681	over	FALSE
294	8	2.8	2.4	78.3087	-0.297892	12.1054	32.5017	0.631384	over	FALSE
294	11	5.6	5.3	86.3693	7.76264	8.71854	23.1466	0.787666	over	TRUE
294	13	7.6	7.3	86.2415	7.63485	7.49943	25.9009	0.851104	over	TRUE
294	15	9.5	9.1	101.25	22.6438	5.03326	22.5552	-0.56336	over	TRUE
295	6	0	-0.2	87.0311	0	3.32592	14.2993	0.0703987	over	FALSE
295	7	1	0.8	86.7053	-0.325808	-1.13327	7.56161	-1.30372	over	FALSE
295	10	4	3.8	86.9677	-0.063391	0.510936	6.31005	-1.0451	over	FALSE
295	11	5.9	5.7	91.5049	4.47373	3.58083	10.8332	-0.760515	over	FALSE
295	13	7	6.8	96.714	9.68282	7.08333	6.59423	-0.223298	over	TRUE
295	17	11.2	11	97.6622	10.6311	0.940892	8.34605	-1.02653	over	TRUE
296	6	0	-0.1	78.3566	0	17.4533	26.5335	1.9159	over	FALSE
296	8	1	0.9	77.2017	-1.15494	14.7691	32.3953	1.47001	over	FALSE
296	11	4.8	4.7	72.3874	-5.96923	16.6847	36.0291	1.10473	over	FALSE
296	13	6.7	6.5	80.7058	2.34913	11.7694	23.4698	1.32953	over	FALSE
297	6	0	-0.1	87.8894	0	9.99401	22.7903	0.538132	over	FALSE
297	8	1	0.9	78.777	-9.11242	11.1711	34.0079	0.352194	over	FALSE
297	11	4.8	4.7	71.8451	-16.0444	15.9198	36.7308	1.03046	over	FALSE
297	13	6.7	6.5	70.2997	-17.5897	16.6565	29.0696	1.85389	over	FALSE
298	7	0	-0.3	85.9606	0	10.8633	20.8277	0.849529	other	FALSE
298	8	1.1	0.8	87.8798	1.91921	8.37423	21.7675	0.904567	other	FALSE
298	10	3.1	2.8	86.6024	0.641814	8.37447	12.9205	1.1878	other	FALSE
298	12	5.1	4.9	94.6638	8.70329	6.64	16.9389	0.637177	other	TRUE
299	6	0	-0.4	75.5706	0	-10.8605	24.4013	-4.81407	case	FALSE
299	7	1.3	0.9	86.2317	10.6611	10.889	29.2003	0.385953	case	TRUE
299	11	4.9	4.5	80.1735	4.60283	10.1205	24.6677	0.10973	case	FALSE
299	12	6.2	5.8	68.2635	-7.30716	21.0349	34.6334	2.50341	case	FALSE
300	8	0	-0.3	61.9964	0	-22.7021	17.6922	-6.46163	case	FALSE
300	9	1.2	1	86.4218	24.4253	-1.05791	14.2714	-2.43486	case	TRUE
301	7	0	0	80.6076	0	7.32929	34.4956	-0.592759	other	FALSE
301	9	1.1	1.1	87.9701	7.36249	7.02543	21.2686	-0.102232	other	TRUE
301	14	6.3	6.3	76.4424	-4.16524	14.8955	29.0529	1.25964	other	FALSE
302	8	0	-0.2	89.4157	0	-1.683	11.5187	-2.30021	case	FALSE
302	11	3.4	3.2	89.7223	0.306591	7.84545	10.5403	0.0264633	case	FALSE
303	5	0	-0.2	62.0908	0	-23.9265	25.3341	-7.50251	case	FALSE
303	7	1.6	1.4	84.9538	22.863	-2.89101	17.5398	-1.52947	case	TRUE
304	8	0	-0.2	88.313	0	-0.12537	14.4248	-2.0079	case	FALSE
304	11	3.4	3.2	81.5298	-6.78323	9.44181	22.1953	0.131314	case	FALSE
305	11	0	0	87.9004	0	10.3556	25.5961	0.445547	other	FALSE
305	12	0.7	0.7	93.3815	5.48112	8.00943	17.8977	-0.0180711	other	TRUE
306	11	0	0	88.8412	0	8.72183	18.0876	1.78838	other	FALSE
306	12	0.7	0.7	88.5459	-0.295317	10.8711	13.5204	0.90028	other	FALSE
307	10	0	-0.2	68.4691	0	13.8585	17.0481	2.20045	other	FALSE
307	12	2.2	2	65.706	-2.76309	18.8126	26.6263	3.41884	other	FALSE
308	10	0	0	88.5974	0	1.61566	16.498	-0.97011	over	FALSE
308	11	0.9	0.9	93.85	5.25257	7.75166	14.3392	0.344808	over	TRUE
308	15	4.3	4.3	95.4274	6.82994	2.91266	7.02308	-0.00600359	over	TRUE
309	15	0	-0.1	84.0276	0	-2.01111	6.14232	-0.725918	over	FALSE
309	17	1.2	1.1	90.6667	6.63907	7.72387	16.5702	0.551197	over	TRUE
310	15	0	-0.1	92.2838	0	2.80175	13.7288	-0.488548	over	FALSE
310	17	1.2	1.1	80.626	-11.6578	8.84767	15.8754	0.626199	over	FALSE
311	6	0	-0.4	67.1163	0	-10.0903	16.7903	-2.053	control	FALSE
311	7	1.5	1.1	70.1342	3.01787	-9.90476	26.9071	-3.17776	control	FALSE
311	10	4.3	3.9	74.7186	7.60226	-1.81339	12.0419	-0.64463	control	TRUE
312	6	0	-0.4	77.2538	0	11.7449	15.9137	1.55334	other	FALSE
312	7	1.5	1.1	81.3704	4.11662	-4.90724	7.67893	-2.8092	other	FALSE
312	10	4.3	3.9	83.2274	5.97363	1.00727	4.008	-1.39848	other	TRUE
313	16	0	-0.3	76.9268	0	15.454	31.1091	1.28584	other	FALSE
313	18	2.3	2	80.4687	3.54186	9.3094	13.1754	1.54494	other	FALSE
314	9	0	-0.6	69.6264	0	-14.584	13.4753	-4.12465	case	FALSE
314	10	1.5	0.9	81.3724	11.746	11.8312	28.5733	0.627191	case	TRUE
314	15	6.8	6.3	90.5538	20.9274	6.70028	16.2814	-0.40496	case	TRUE
315	13	0	0	80.771	0	-6.38749	16.2208	-2.2557	case	FALSE
315	13	0.8	0.8	83.8195	3.04848	11.5864	23.8836	0.988315	case	FALSE
315	14	1.8	1.8	98.1247	17.3537	7.33884	15.4607	0.664414	case	TRUE
315	16	3.8	3.8	106.042	25.2708	5.44953	11.2921	0.266282	case	TRUE
315	18	5	5	99.3369	18.5659	7.29304	16.9343	0.480105	case	TRUE
315	19	6.2	6.2	86.8465	6.07552	10.0646	18.252	0.920434	case	TRUE
316	15	0	-0.7	59.4467	0	-28.1848	35.1218	-7.75148	control	FALSE
316	18	2.7	2	99.3487	39.902	-0.286691	14.1128	-0.858459	control	TRUE
317	15	0	-0.7	78.81	0	-5.39755	16.7492	-1.27933	other	FALSE
317	18	2.7	2	73.5856	-5.22436	11.6945	24.6277	2.38433	other	FALSE
318	7	0	-0.6	76.1473	0	-11.824	-4.0587	-3.00992	case	FALSE
318	8	1.3	0.8	82.2937	6.14639	-5.85518	10.7836	-2.62353	case	TRUE
319	7	0	-0.6	77.9194	0	-9.91098	-0.205434	-2.42742	case	FALSE
319	8	1.3	0.8	81.6946	3.7752	-5.98897	11.498	-2.47144	case	FALSE
320	15	0	-0.8	82.5802	0	-4.78105	18.7087	-2.37391	case	FALSE
320	16	1.5	0.8	91.7856	9.20531	0.520919	17.8601	-0.425558	case	TRUE
321	9	0	-0.1	79.874	0	-2.26946	21.5778	-1.69147	over	FALSE
321	10	0.9	0.8	94.3564	14.4824	-0.669492	18.5093	-1.69375	over	TRUE
322	9	0	-0.1	89.5408	0	2.77695	16.1298	0.253908	over	FALSE
322	10	0.9	0.8	104.997	15.4559	6.64355	16.2583	0.690945	over	TRUE
323	8	0	-0.4	68.6339	0	19.3992	17.769	2.72713	other	FALSE
323	10	1.3	0.9	90.8688	22.2349	0.845795	23.7128	-1.14779	other	TRUE
323	12	3.4	3	76.9991	8.36515	13.9312	42.1128	-0.410494	other	TRUE
324	14	0	-0.5	67.8547	0	21.924	53.8369	0.516705	other	FALSE
324	16	1.6	1.1	70.3381	2.48346	19.4469	39.8094	1.56118	other	FALSE
325	10	0	0	59.0282	0	31.7593	46.668	2.41933	over	FALSE
325	11	1.3	1.3	68.0347	9.00653	18.7336	38.4165	1.39071	over	TRUE
326	10	0	0	58.7831	0	32.7097	49.2291	2.58693	over	FALSE
326	11	1.3	1.3	70.8599	12.0769	14.8856	37.301	0.655662	over	TRUE
327	10	0	-0.5	75.5544	0	0.871967	22.9541	-1.24924	over	FALSE
327	11	1.4	0.9	93.6404	18.0861	4.3683	10.2951	-0.117903	over	TRUE
328	9	0	0	91.8256	0	6.17055	16.7595	0.0418161	other	FALSE
328	10	1	0.9	76.71	-15.1156	12.366	21.8211	0.598219	other	FALSE
328	20	11.1	11	69.7462	-22.0794	14.0008	17.1221	1.3541	other	FALSE
329	9	0	0	82.3852	0	7.08289	11.3841	-0.417582	other	FALSE
329	10	1	0.9	82.9984	0.613155	5.81546	12.8127	-0.529986	other	FALSE
329	20	11.1	11	77.5937	-4.79148	12.3744	20.1205	0.426035	other	FALSE
330	11	0	-0.9	79.1152	0	15.4045	29.82	1.25001	other	FALSE
330	14	2.3	1.4	99.3368	20.2216	0.128571	25.5282	-1.40463	other	TRUE
330	16	4.6	3.7	86.74	7.62486	10.2575	28.9472	0.051417	other	TRUE
331	10	0	-0.6	83.1337	0	9.53016	23.4322	0.581516	over	FALSE
331	14	3.4	2.7	92.5046	9.37082	6.62587	22.036	0.115485	over	TRUE
332	10	0	-0.6	82.2646	0	5.45242	22.0654	0.204371	other	FALSE
332	14	3.4	2.7	81.0672	-1.19742	3.72941	10.5782	-0.131813	other	FALSE
333	15	0	-0.2	79.8985	0	6.37889	31.6225	0.028533	other	FALSE
333	17	2.1	1.8	86.9122	7.01372	3.07701	12.5024	-1.10726	other	TRUE
334	5	0	-0.4	63.9883	0	-22.8781	38.5725	-7.98435	case	FALSE
334	6	1.4	1	60.2032	-3.78503	-22.7898	26.4852	-5.07225	case	FALSE
334	7	2.6	2.3	82.6511	18.6629	1.12481	14.9526	-0.173336	case	TRUE
334	9	3.9	3.5	97.6566	33.6683	7.59638	32.4857	0.342016	case	TRUE
334	10	5.7	5.3	71.1469	7.15868	20.0558	51.6628	0.310455	case	TRUE
335	10	0	-0.1	83.4482	0	5.06764	10.3569	0.019639	other	FALSE
335	11	1.2	1.1	81.3227	-2.12544	11.1654	22.1086	1.0418	other	FALSE
336	6	0	-0.7	94.4354	0	-2.54572	17.9611	-1.47981	other	FALSE
336	7	1.8	1	79.0988	-15.3366	-7.52783	19.7883	-3.24424	other	FALSE
336	10	4	3.2	83.931	-10.5044	-4.94215	6.79224	-1.91693	other	FALSE
336	11	5.1	4.4	82.5509	-11.8845	-3.00623	21.9062	-1.58268	other	FALSE
337	5	0	-0.2	72.9885	0	17.8353	27.6975	2.56896	other	FALSE
337	7	1.9	1.7	83.6221	10.6336	1.06289	25.1121	-1.12282	other	TRUE
337	11	5.7	5.5	90.2782	17.2897	6.48013	22.6593	-0.120772	other	TRUE
338	8	0	-0.7	93.7957	0	1.64605	14.4729	-0.495182	other	FALSE
338	10	1.7	1	88.9662	-4.82945	-2.69146	3.28091	-1.76587	other	FALSE
339	8	0	-0.7	90.6435	0	-0.478531	2.02767	-1.62571	other	FALSE
339	10	1.7	1	92.1352	1.49172	10.3134	17.426	0.945739	other	FALSE
340	8	0	-0.3	60.4144	0	-21.5428	22.4453	-6.20998	case	FALSE
340	9	1.1	0.8	87.4614	27.047	5.98172	33.9173	-0.949514	case	TRUE
340	10	2.6	2.3	91.7285	31.3141	2.25887	33.0109	-1.57868	case	TRUE
340	16	8.8	8.5	90.347	29.9326	6.1861	25.2781	-0.523163	case	TRUE
341	13	0	-0.8	73.9712	0	16.6986	26.9328	1.36362	other	FALSE
341	15	1.8	1.1	85.5144	11.5432	8.08341	19.9674	0.43081	other	TRUE
342	13	0	-0.8	88.871	0	2.28206	20.9367	-0.77562	other	FALSE
342	15	1.8	1.1	82.5882	-6.28284	10.1172	19.73	1.26594	other	FALSE
343	13	0	-0.5	70.534	0	21.7774	46.4772	0.580324	other	FALSE
343	16	3.4	3	83.8	13.2661	-0.953997	15.7793	-1.50138	other	TRUE
344	13	0	-0.5	76.4566	0	12.3442	41.6869	0.122531	other	FALSE
344	16	3.4	3	73.3075	-3.14912	-1.64962	18.4492	-0.989596	other	FALSE
345	6	0	-0.2	78.7555	0	2.3655	6.74455	0.495517	other	FALSE
345	7	1	0.8	85.2657	6.51022	11.2237	15.4945	0.987844	other	TRUE
346	15	0	0	92.547	0	9.34644	17.6665	0.976568	other	FALSE
346	16	0.9	0.8	87.0447	-5.50236	8.86027	24.3931	0.448353	other	FALSE
346	21	6.6	6.6	88.2852	-4.26182	7.34581	18.1136	-0.240901	other	FALSE
347	15	0	0	73.7666	0	14.1861	21.8207	1.52775	other	FALSE
347	16	0.9	0.8	76.2512	2.48467	13.2117	27.3437	1.01054	other	FALSE
347	21	6.6	6.6	77.2922	3.52563	12.7644	21.5814	1.03174	other	FALSE
348	5	0	-0.4	86.1729	0	7.41305	14.5481	0.289554	over	FALSE
348	6	1.3	0.8	84.8185	-1.35441	6.45151	14.9575	-0.00186708	over	FALSE
348	11	6.3	5.8	92.4138	6.24094	5.35995	16.7752	-0.486503	over	TRUE
348	13	8.2	7.7	76.6098	-9.56304	13.7031	34.135	0.768147	over	FALSE
349	10	0	-1.2	97.5113	0	5.60053	10.2505	0.00584985	other	FALSE
349	13	2.3	1	91.4112	-6.10011	7.70637	16.1787	0.485771	other	FALSE
350	5	0	-0.4	86.5489	0	2.32208	7.94502	-0.432117	over	FALSE
350	6	1.3	0.8	81.0608	-5.48808	-6.32367	1.42061	-1.821	over	FALSE
350	11	6.3	5.8	93.3214	6.77247	3.4344	11.318	-0.581958	over	TRUE
350	13	8.2	7.7	83.2484	-3.30054	10.3438	31.8654	0.454971	over	FALSE
351	6	0	0	79.3473	0	-2.14858	42.7723	-2.39471	case	FALSE
351	9	2.8	2.8	72.9024	-6.44491	16.2238	46.832	1.0197	case	FALSE
351	10	3.9	3.9	85.0985	5.75122	4.90989	34.1311	-0.702193	case	TRUE
352	6	0	0	76.4245	0	-6.17396	22.776	-2.31079	case	FALSE
352	9	2.8	2.8	72.2748	-4.14965	17.2794	42.1206	0.579127	case	FALSE
352	10	3.9	3.9	95.3657	18.9412	6.3341	26.323	-0.295949	case	TRUE
353	13	0	-0.3	79.7565	0	11.4011	35.2037	-0.0956323	over	FALSE
354	13	0	-0.3	81.7238	0	8.92861	26.496	0.935625	over	FALSE
355	6	0	-0.7	73.436	0	13.3413	31.34	1.94841	other	FALSE
355	8	1.7	1	72.5193	-0.916739	14.1506	43.9385	-1.44058	other	FALSE
355	9	2.5	1.8	78.5905	5.15445	9.08619	22.5326	0.00476233	other	TRUE
355	15	8.5	7.8	91.6701	18.2341	5.03597	25.4784	-1.09068	other	TRUE
355	17	10.7	10	91.3297	17.8936	4.64526	15.8139	-0.711683	other	TRUE
356	8	0	0	68.6558	0	16.8065	27.8039	0.929612	other	FALSE
356	9	0.8	0.8	86.9578	18.302	-1.05913	23.5941	-2.28488	other	TRUE
356	15	6.8	6.8	77.5763	8.92044	10.0545	23.68	-0.232789	other	TRUE
356	17	8.9	8.9	87.1685	18.5127	7.80515	16.0879	-0.0679368	other	TRUE
357	6	0	0	61.0788	0	-25.9924	0.887044	-4.59324	case	FALSE
357	7	0.9	0.9	66.4598	5.38107	-4.37492	13.981	0.0169875	case	TRUE
357	12	5.5	5.5	66.32	5.24125	-14.9292	26.4653	-3.95518	case	TRUE
357	14	7.7	7.7	88.0739	26.9952	2.28137	-4.83251	-0.65031	case	TRUE
358	10	0	-0.2	86.0688	0	7.15052	42.0397	-1.71342	other	FALSE
358	12	1.7	1.5	87.1722	1.10338	-0.0384062	17.3772	-1.37553	other	FALSE
358	16	6	5.9	81.6098	-4.45894	-2.47135	19.5465	-1.64285	other	FALSE
358	17	7.4	7.2	97.1116	11.0429	3.39597	28.4646	-1.23185	other	TRUE
359	6	0	-0.3	69.6083	0	20.6051	26.0026	4.87135	other	FALSE
359	7	1.4	1.1	77.1737	7.56542	14.6863	25.6331	2.15068	other	TRUE
360	6	0	0	60.5636	0	-22.0968	11.41	-4.42504	case	FALSE
360	7	0.9	0.9	68.2397	7.67616	-9.87411	15.1194	-2.66336	case	TRUE
360	12	5.5	5.5	73.1854	12.6218	-3.92822	29.2711	-1.87572	case	TRUE
360	14	7.7	7.7	75.4167	14.8531	-11.274	-8.85565	-3.87854	case	TRUE
361	6	0	-0.3	74.3082	0	13.7348	32.8214	1.43703	other	FALSE
361	7	1.4	1.1	82.9783	8.67006	3.357	27.1115	-0.893218	other	TRUE
362	6	0	-0.3	65.4227	0	23.2771	39.5898	2.48817	other	FALSE
362	7	1.1	0.8	75.4344	10.0117	15.1782	36.2763	0.845991	other	TRUE
362	9	2.5	2.3	78.4263	13.0036	13.8627	26.2987	1.38174	other	TRUE
362	18	12.1	11.9	72.8429	7.42016	12.6362	17.8059	1.52586	other	TRUE
363	6	0	-0.3	64.8175	0	22.3972	37.052	2.3834	other	FALSE
363	7	1.1	0.8	71.7752	6.95764	18.2734	40.3106	1.21777	other	TRUE
363	9	2.5	2.3	85.6482	20.8306	10.4693	30.1765	0.946404	other	TRUE
363	18	12.1	11.9	68.1874	3.36985	17.1042	24.6303	2.32918	other	FALSE
364	12	0	-0.1	82.1198	0	11.9053	12.7698	1.31557	other	FALSE
364	13	1.6	1.4	81.1382	-0.981613	9.89335	16.7192	0.784226	other	FALSE
364	14	3	2.8	83.5484	1.42866	10.9653	14.8408	1.44462	other	FALSE
365	9	0	-0.4	71.383	0	-7.93865	16.5683	-2.14632	control	FALSE
365	10	1.2	0.8	78.3043	6.92129	0.0994054	26.1217	0.103377	control	TRUE
366	8	0	0	88.7849	0	3.06553	28.0042	-1.53329	over	FALSE
366	9	0.9	0.8	83.2726	-5.51226	0.592587	19.1983	-1.37473	over	FALSE
366	14	5.9	5.9	69.4603	-19.3246	16.8206	32.4107	1.31839	over	FALSE
366	16	8	8	71.9448	-16.8401	14.55	28.0385	1.26491	over	FALSE
367	8	0	0	79.3821	0	-3.0541	30.2351	-1.67241	over	FALSE
367	9	0.9	0.8	85.491	6.10886	-2.14913	5.58202	-1.79039	over	TRUE
367	14	5.9	5.9	87.7801	8.39794	1.27523	15.6095	-1.38928	over	TRUE
367	16	8	8	80.9437	1.5616	3.03703	14.4764	-0.0249456	over	FALSE
368	13	0	-0.3	79.0632	0	15.9743	33.3932	1.08517	over	FALSE
368	15	1.1	0.8	90.4711	11.4079	9.77258	19.06	1.15079	over	TRUE
369	12	0	-0.6	81.5699	0	12.7792	21.0038	2.68334	other	FALSE
369	13	1.4	0.8	81.1637	-0.40611	12.1254	21.4137	1.5812	other	FALSE
370	9	0	0	71.7967	0	-13.025	24.0749	-4.09922	case	FALSE
370	10	1.2	1.2	84.1794	12.3827	-4.36679	27.06	-2.5152	case	TRUE
370	11	2.8	2.8	86.0336	14.2369	8.94076	39.6184	-0.826132	case	TRUE
371	9	0	0	87.1143	0	0.128545	18.2613	-1.2171	over	FALSE
371	10	1.2	1.2	81.2269	-5.88733	11.2774	28.4177	0.378164	over	FALSE
371	11	2.8	2.8	77.7535	-9.36074	13.3847	39.7603	0.0364809	over	FALSE
372	15	0	-0.5	96.3628	0	5.18184	14.754	-0.329568	over	FALSE
372	17	2.1	1.6	94.8346	-1.52813	1.10798	13.6369	-1.00614	over	FALSE
373	10	0	-0.3	88.1137	0	10.5896	28.9429	0.580764	over	FALSE
373	12	1.4	1.1	89.9325	1.81887	8.21301	26.0855	0.370231	over	FALSE
374	10	0	-0.3	96.3942	0	7.63125	25.4859	0.30513	other	FALSE
374	12	1.4	1.1	76.3367	-20.0575	13.2589	26.9197	1.42037	other	FALSE
375	7	0	-0.5	76.1982	0	-7.34113	18.6528	-1.8395	over	FALSE
375	8	1.3	0.8	79.644	3.44585	9.95242	23.1079	0.600222	over	FALSE
375	11	3.7	3.2	72.9323	-3.26585	15.7596	33.8174	0.72267	over	FALSE
375	14	7.2	6.6	58.2645	-17.9336	32.9168	51.3981	2.15592	over	FALSE
375	16	8.6	8.1	67.994	-8.20418	21.8858	53.4158	0.419688	over	FALSE
376	7	0	-0.5	76.5553	0	-5.90738	26.6349	-2.13768	case	FALSE
376	8	1.3	0.8	78.7324	2.17708	11.0355	21.2609	0.319747	case	FALSE
376	11	3.7	3.2	69.8905	-6.66475	16.6068	37.6089	1.02064	case	FALSE
376	14	7.2	6.6	63.4937	-13.0615	25.3266	47.7334	1.55213	case	FALSE
376	16	8.6	8.1	67.072	-9.4833	18.7581	35.5085	2.5276	case	FALSE
377	10	0	-1.1	87.8505	0	7.81124	24.9581	-0.175906	over	FALSE
377	12	2	1	85.7384	-2.11211	7.49473	17.8222	-0.274885	over	FALSE
378	5	0	-0.2	78.6996	0	7.73153	15.9578	0.713018	other	FALSE
378	6	1.3	1.1	65.6908	-13.0088	23.088	29.8729	1.8212	other	FALSE
379	5	0	-0.2	75.0284	0	0.446788	11.9992	-0.117583	other	FALSE
379	6	1.3	1.1	75.8083	0.779956	10.7318	29.7436	-0.383	other	FALSE
380	13	0	0	94.0036	0	6.94702	18.0357	0.222234	other	FALSE
380	14	0.9	0.9	103.228	9.22475	4.93478	10.7937	-0.235882	other	TRUE
381	9	0	-1.1	79.9926	0	-6.8956	10.1916	-2.29279	case	FALSE
382	9	0	-1.1	86.7414	0	2.11222	15.26	-0.985846	over	FALSE
383	11	0	-0.3	87.7474	0	8.45586	19.2187	0.0966521	over	FALSE
383	16	5.5	5.2	94.5483	6.80085	4.62886	12.9203	-0.396338	over	TRUE
384	11	0	-0.3	91.0571	0	6.58152	20.6152	0.0189325	over	FALSE
384	16	5.5	5.2	83.0421	-8.01496	7.97304	19.9858	0.588791	over	FALSE
385	18	0	-0.6	87.1293	0	10.6209	39.7923	-0.525188	other	FALSE
385	20	1.7	1.1	72.0748	-15.0545	15.9707	29.3811	1.07314	other	FALSE
386	18	0	-0.6	69.1547	0	22.5306	38.2002	1.16815	other	FALSE
386	20	1.7	1.1	80.8778	11.7231	-1.24989	10.8395	-1.48408	other	TRUE
387	8	0	-1.2	91.904	0	-2.40905	31.8266	-2.22854	case	FALSE
387	11	2.4	1.2	69.9101	-21.9939	19.7121	31.9314	1.74156	case	FALSE
387	12	3.5	2.3	74.9298	-16.9742	16.5204	62.9049	-2.94936	case	FALSE
388	11	0	0	87.2105	0	-3.93629	25.9584	-2.66545	case	FALSE
388	13	1.5	1.5	71.9046	-15.3058	13.2722	21.9548	1.2826	case	FALSE
388	15	4	4	76.6014	-10.6091	9.80096	20.4476	1.13828	case	FALSE
389	8	0	-1.2	89.2282	0	5.19226	23.6722	-0.647006	over	FALSE
389	11	2.4	1.2	70.2123	-19.0159	17.0649	25.8868	1.82459	over	FALSE
389	12	3.5	2.3	90.9362	1.70806	1.63619	57.9098	-5.52896	over	FALSE
390	9	0	-0.1	55.2392	0	37.3546	28.1761	5.71875	other	FALSE
390	12	2.7	2.5	60.6965	5.45731	23.4748	26.1722	3.81349	other	TRUE
391	10	0	-0.2	83.5337	0	4.55977	23.4274	-0.274921	over	FALSE
391	11	1	0.8	86.6729	3.13914	3.19586	21.2776	-0.155765	over	FALSE
392	5	0	-0.2	71.0652	0	2.96409	28.4225	-0.10235	over	FALSE
392	6	1.1	0.9	57.1971	-13.8681	32.1645	47.9384	3.02783	over	FALSE
393	12	0	0	80.4816	0	8.20489	30.6898	-0.377932	over	FALSE
393	13	0.8	0.8	62.7163	-17.7653	24.9753	34.3383	2.3815	over	FALSE
394	12	0	0	73.6767	0	6.90222	42.8277	-0.862572	over	FALSE
394	13	0.8	0.8	58.7916	-14.8852	28.5075	37.5206	2.2439	over	FALSE
395	5	0	-0.2	78.4649	0	16.3365	23.554	1.60002	over	FALSE
395	6	1.1	0.9	53.6521	-24.8128	40.6615	58.1058	2.62371	over	FALSE
396	12	0	-0.7	100.2	0	5.55903	30.4786	-0.943033	over	FALSE
396	13	1.5	0.9	79.3946	-20.8051	13.6718	28.9474	1.16507	over	FALSE
397	15	0	-0.4	63.5938	0	-21.2203	20.4376	-6.78117	control	FALSE
397	17	1.4	1	83.3485	19.7547	9.52557	18.5269	0.844085	control	TRUE
398	10	0	-0.2	60.8322	0	20.5898	20.145	6.23377	over	FALSE
398	11	1.2	1	65.5316	4.69934	22.2044	31.1379	2.06664	over	FALSE
398	20	9.5	9.3	70.0232	9.19098	17.9705	34.3559	1.05881	over	TRUE
399	5	0	-0.2	65.6148	0	21.6157	25.8922	3.10088	over	FALSE
399	6	1.1	0.9	58.2726	-7.34218	31.0477	41.3727	3.19505	over	FALSE
400	10	0	-0.2	75.936	0	-1.73015	24.0258	-1.8425	over	FALSE
400	11	1.2	1	76.0083	0.0723	10.8996	20.6033	0.861654	over	FALSE
400	20	9.5	9.3	71.3712	-4.5648	16.1039	33.8289	0.833669	over	FALSE
401	12	0	-0.2	64.9915	0	-21.1226	47.4035	-7.49348	case	FALSE
401	15	3	2.8	87.3004	22.309	7.1062	20.28	0.0901006	case	TRUE
402	6	0	0	83.9325	0	-1.32542	17.0002	-1.18834	over	FALSE
402	8	1.4	1.4	90.902	6.96943	8.74374	14.7391	0.315972	over	TRUE
403	14	0	0	80.1867	0	5.2026	26.9304	-0.645697	other	FALSE
404	5	0	-0.2	73.9547	0	11.6648	23.8827	1.43278	over	FALSE
404	6	1.1	0.9	64.7971	-9.15757	22.491	31.9412	3.06984	over	FALSE
405	9	0	-0.4	73.9421	0	-8.81849	7.90919	-3.43275	case	FALSE
405	10	1.2	0.8	81.7447	7.80258	11.0354	18.4614	1.05038	case	TRUE
406	16	0	-0.8	80.362	0	14.0024	32.1022	1.30171	over	FALSE
406	18	1.8	0.9	87.0293	6.6673	11.1049	31.2032	0.210723	over	TRUE
406	20	3.6	2.8	90.5201	10.1581	9.66354	29.8788	0.00399699	over	TRUE
407	6	0	-0.1	82.8167	0	11.4461	13.5432	1.16756	over	FALSE
407	7	1.2	1.1	90.4207	7.60406	3.11214	13.5109	-0.219366	over	TRUE
408	10	0	-0.1	81.7705	0	8.26706	29.8485	0.145956	over	FALSE
408	12	1.8	1.7	61.6469	-20.1236	26.3276	41.4256	3.92624	over	FALSE
409	10	0	-0.1	82.8054	0	10.2385	35.6988	-0.0707035	other	FALSE
409	12	1.8	1.7	67.2375	-15.5678	17.8725	41.6479	1.47473	other	FALSE
410	7	0	-0.8	75.0559	0	6.35289	26.6635	2.92214	over	FALSE
410	8	1.6	0.8	97.8712	22.8153	4.00407	34.3454	-1.20559	over	TRUE
411	14	0	0	93.9613	0	1.41128	8.34105	-1.18401	over	FALSE
411	15	1	1	89.5737	-4.38762	6.38634	11.4638	-0.406678	over	FALSE
412	11	0	-0.3	93.3651	0	6.00066	19.509	-0.219029	other	FALSE
412	13	1.3	1	84.1274	-9.23773	8.42976	25.9043	-0.0911096	other	FALSE
412	17	5.6	5.3	93.9153	0.550178	5.82138	14.5708	-0.0827204	other	FALSE
413	6	0	-0.4	75.926	0	-5.7055	7.34865	-2.51095	case	FALSE
413	7	1.3	0.9	92.3328	16.4068	4.80593	16.8254	-0.41285	case	TRUE
413	13	7	6.6	71.2495	-4.67646	-9.26147	2.04296	-3.22619	case	FALSE
413	15	8.6	8.2	101.785	25.8592	2.62548	3.91994	-0.105116	case	TRUE
414	7	0	0	84.0094	0	-1.48626	6.36211	-1.30257	over	FALSE
414	8	1	1	84.455	0.44565	9.37159	19.8832	0.483692	over	FALSE
414	9	2	2	83.7102	-0.299131	6.57839	18.1492	0.758765	over	FALSE
414	13	6.4	6.4	87.8781	3.86873	10.4296	21.9486	0.927739	over	FALSE
414	14	7.8	7.8	77.3682	-6.64117	11.6037	22.5982	0.909975	over	FALSE
415	7	0	0	85.8401	0	4.6157	17.9204	-0.0636388	over	FALSE
415	8	1	1	82.8265	-3.01362	8.42625	29.7085	0.249535	over	FALSE
415	9	2	2	90.0168	4.17675	7.43826	25.1933	-0.423459	over	FALSE
415	14	7.8	7.8	71.8791	-13.961	16.4683	33.6814	1.53273	over	FALSE
416	7	0	-0.5	95.7328	0	2.89039	14.9033	-1.09757	over	FALSE
416	8	1.4	0.9	87.982	-7.75079	10.4836	23.7654	1.51404	over	FALSE
416	15	8.2	7.7	83.0935	-12.6393	11.2468	31.8907	0.695504	over	FALSE
417	7	0	-0.5	87.2384	0	8.21264	19.1464	-0.0445525	over	FALSE
417	8	1.4	0.9	82.0079	-5.23056	13.7814	27.2296	1.96284	over	FALSE
417	15	8.2	7.7	80.4809	-6.75752	12.069	32.406	0.816043	over	FALSE
418	9	0	-0.2	73.3095	0	-10.5003	19.0213	-3.587	case	FALSE
418	10	1.3	1.1	86.3007	12.9912	-1.41852	18.6614	-0.621758	case	TRUE
418	16	6.9	6.7	76.0299	2.72045	-9.37736	40.7782	-4.67988	case	FALSE
419	9	0	0	78.0457	0	-6.73508	15.1407	-2.91327	case	FALSE
419	11	1.4	1.4	94.0889	16.0432	-0.604441	17.1403	-1.39763	case	TRUE
420	15	0	-0.5	83.816	0	11.2988	39.953	-0.574353	over	FALSE
420	17	1.8	1.3	92.2	8.38395	4.11257	20.0288	-0.271559	over	TRUE
421	15	0	-0.5	70.5969	0	20.0189	37.8327	1.59704	over	FALSE
421	17	1.8	1.3	74.0067	3.40976	11.8348	13.036	2.18122	over	FALSE
422	13	0	0	95.9646	0	2.17494	9.36591	-0.718888	over	FALSE
422	16	2.3	2.2	90.6126	-5.35197	2.68472	10.9685	-0.175953	over	FALSE
423	8	0	-0.5	94.7787	0	-0.180011	6.06566	-1.37053	other	FALSE
423	9	1.7	1.2	96.6412	1.86241	1.87578	15.4239	-1.2768	other	FALSE
423	11	3.1	2.5	84.3919	-10.3868	9.60107	24.3618	0.545573	other	FALSE
423	21	13.8	13.2	91.6846	-3.09413	-0.0119054	10.3025	-1.7839	other	FALSE
424	9	0	-0.8	99.5025	0	1.28595	24.2892	-1.34857	over	FALSE
424	11	1.4	0.6	96.7959	-2.70663	2.28903	22.5377	-1.05448	over	FALSE
424	21	12	11.3	88.7741	-10.7284	0.191413	13.3693	-1.75716	over	FALSE
425	12	0	0	79.6868	0	6.05233	11.2408	0.232702	other	FALSE
425	13	1	1	78.243	-1.44383	11.3857	23.0542	0.493521	other	FALSE
425	17	4.5	4.5	74.1799	-5.50689	13.2091	24.6002	1.27707	other	FALSE
425	18	6.1	6.1	79.8132	0.126369	10.7162	21.7065	0.032057	other	FALSE
425	21	9.2	9.2	78.0885	-1.59828	10.9087	17.5329	0.0973413	other	FALSE
426	8	0	-0.8	95.2869	0	7.75283	11.5486	0.943613	other	FALSE
426	9	1.6	0.7	95.5258	0.23894	5.06777	12.9889	-0.563477	other	FALSE
427	8	0	-0.8	96.8696	0	3.09955	12.6814	0.443691	other	FALSE
427	9	1.6	0.7	94.6657	-2.2039	2.13471	11.8793	-1.29977	other	FALSE
428	13	0	0	100.876	0	4.45946	11.7647	-0.222107	over	FALSE
428	16	2.3	2.2	94.3343	-6.54161	5.03072	13.0425	0.218859	over	FALSE
429	5	0	-0.3	80.8201	0	-5.58434	8.23363	-2.79589	case	FALSE
429	6	1.3	1	89.2825	8.46242	6.023	13.9183	0.592817	case	TRUE
430	11	0	-0.1	81.5081	0	9.79078	31.241	0.153872	other	FALSE
431	11	0	-0.1	87.555	0	9.33541	30.6037	0.0704792	over	FALSE
432	6	0	-0.2	73.8644	0	-12.0987	2.28961	-3.19261	control	FALSE
432	8	1.5	1.3	99.6636	25.7991	0.994629	7.95813	-0.816152	control	TRUE
432	11	5	4.8	93.222	19.3576	4.91203	28.9358	-0.651451	control	TRUE
432	14	7.5	7.3	100.41	26.5459	-0.949147	30.3953	-1.90201	control	TRUE
433	6	0	-0.2	88.8745	0	-2.36661	8.99401	-2.00026	control	FALSE
433	8	1.5	1.3	84.4737	-4.40077	1.41432	13.4364	-1.1233	control	FALSE
433	11	5	4.8	95.8536	6.97908	3.01228	33.1475	-1.62748	control	TRUE
433	14	7.5	7.3	89.1065	0.231994	7.7184	26.5164	0.220143	control	FALSE
434	7	0	-0.3	78.5993	0	-5.53659	17.8255	-3.08489	case	FALSE
434	8	1.3	1	95.1166	16.5174	4.0355	7.18028	-0.0422449	case	TRUE
435	11	0	-0.2	90.8987	0	7.39492	37.0379	-1.4174	over	FALSE
435	12	1	0.7	93.1491	2.25036	4.71114	33.3678	-1.55401	over	FALSE
435	14	3.1	2.8	87.6783	-3.22043	-0.626186	49.2938	-4.25445	over	FALSE
435	17	5.9	5.6	89.6365	-1.26218	8.37719	21.0325	0.661251	over	FALSE
436	11	0	-0.2	82.6234	0	8.81694	32.4826	0.688031	over	FALSE
436	12	1	0.7	86.256	3.63265	3.44135	35.3441	-1.10147	over	FALSE
436	14	3.1	2.8	83.7555	1.13214	8.47086	44.7389	-1.45028	over	FALSE
436	17	5.9	5.6	93.1916	10.5682	7.56858	26.5837	0.269568	over	TRUE
437	16	0	0	87.9525	0	2.85365	40.4601	-2.38504	case	FALSE
437	17	1.2	1.2	91.1825	3.22993	8.89322	21.6202	1.08713	case	FALSE
438	8	0	-0.3	93.9682	0	5.3385	20.4652	-0.444893	over	FALSE
438	10	1.3	1	76.6687	-17.2995	15.1887	31.856	0.776539	over	FALSE
439	6	0	-0.4	74.8016	0	11.2389	22.9019	0.907798	other	FALSE
439	8	1.2	0.8	75.8435	1.0419	14.2397	19.651	1.89931	other	FALSE
439	12	5.8	5.3	79.7593	4.95771	4.6382	36.6819	-0.880072	other	FALSE
440	6	0	-0.4	76.1249	0	4.16062	21.8168	0.257812	other	FALSE
440	8	1.2	0.8	78.428	2.3031	13.5383	15.7661	1.84965	other	FALSE
440	12	5.8	5.3	69.839	-6.28589	23.1957	43.4277	1.79627	other	FALSE
441	12	0	-0.3	59.7536	0	32.0583	57.9806	0.824185	other	FALSE
441	14	1.1	0.8	62.3061	2.5525	27.4467	43.6801	1.69037	other	FALSE
442	12	0	-0.3	53.0043	0	39.6623	54.2614	2.5681	other	FALSE
442	14	1.1	0.8	63.195	10.1907	22.0303	37.9131	2.02536	other	TRUE
443	14	0	-0.6	87.1881	0	-2.27602	28.2738	-1.92273	over	FALSE
443	15	1.4	0.9	85.8478	-1.34028	10.6616	20.7005	0.691737	over	FALSE
444	7	0	-0.1	81.4241	0	13.129	26.6648	1.21814	over	FALSE
444	9	1.2	1.1	89.3131	7.88895	4.82527	20.3522	-0.0467747	over	TRUE
444	11	3.8	3.7	76.6107	-4.81337	16.119	25.4782	1.64176	over	FALSE
444	13	5.6	5.5	92.218	10.7939	9.51714	31.7625	0.387409	over	TRUE
445	7	0	-0.1	93.4296	0	5.03191	13.065	-0.739054	over	FALSE
445	9	1.2	1.1	106.472	13.0423	2.88345	17.9229	-0.88088	over	TRUE
445	11	3.8	3.7	102.722	9.29191	4.04348	18.9478	-0.61067	over	TRUE
445	13	5.6	5.5	88.4819	-4.9477	8.06482	13.8765	0.389624	over	FALSE
446	9	0	-0.6	76.512	0	14.1762	17.2188	1.29115	other	FALSE
446	11	1.7	1.1	82.907	6.39502	12.2997	23.7301	1.38758	other	TRUE
447	10	0	-0.3	79.6623	0	-3.67125	2.40718	-1.53662	over	FALSE
447	11	1.2	1	74.4181	-5.24424	-8.70435	25.6316	-3.75007	over	FALSE
448	12	0	-0.6	86.9157	0	10.0077	44.9462	-1.18843	over	FALSE
448	14	2.4	1.8	79.4927	-7.423	13.4225	27.6668	1.17536	over	FALSE
448	18	5.6	5	87.8145	0.898821	9.21787	20.565	0.74619	over	FALSE
449	12	0	-0.6	87.7485	0	10.7032	32.6576	0.517762	over	FALSE
449	14	2.4	1.8	92.6509	4.90241	8.49572	22.869	0.729358	over	FALSE
449	18	5.6	5	99.4334	11.6849	3.43271	21.2156	-0.174481	over	TRUE
450	16	0	-0.3	82.5565	0	11.6367	45.9189	-1.59249	over	FALSE
450	17	1.3	1	85.2112	2.65471	-4.24284	15.3824	-2.62614	over	FALSE
451	7	0	-1	81.0254	0	9.85031	25.7401	0.969937	other	FALSE
451	9	2	0.9	84.8199	3.79442	2.54991	13.5557	0.406072	other	FALSE
451	12	4.7	3.7	87.4388	6.41338	4.3977	23.538	-0.236427	other	TRUE
452	7	0	-1	64.2089	0	24.0663	33.757	2.93116	other	FALSE
452	9	2	0.9	81.9502	17.7412	8.28051	26.7503	1.36786	other	TRUE
452	12	4.7	3.7	80.8165	16.6076	9.31724	38.9341	-0.323394	other	TRUE
453	10	0	-0.4	94.2456	0	4.45916	8.99133	0.50237	other	FALSE
453	12	1.5	1	86.2874	-7.95814	10.6333	21.8409	1.02444	other	FALSE
454	11	0	-0.5	58.1597	0	-18.8914	31.2123	-4.34016	case	FALSE
454	12	1.4	1	72.5622	14.4025	12.6069	21.3646	0.931622	case	TRUE
455	7	0	-1.3	63.3257	0	-15.4341	5.78801	-2.80361	case	FALSE
455	9	2.4	1.1	90.9939	27.6682	6.7446	9.2318	-0.553448	case	TRUE
455	12	5.3	4	90.1555	26.8298	8.18283	18.5609	0.389609	case	TRUE
456	7	0	-1.3	76.0391	0	-6.67793	7.82444	-2.7454	case	FALSE
456	9	2.4	1.1	93.5751	17.536	7.42924	16.6592	0.0270775	case	TRUE
456	12	5.3	4	89.4383	13.3992	8.29471	25.1357	0.647021	case	TRUE
457	16	0	-0.4	57.5217	0	36.5156	68.1299	0.190935	other	FALSE
457	19	2.8	2.4	82.8515	25.3299	8.45587	28.9614	-0.0137569	other	TRUE
458	6	0	-0.9	77.626	0	12.5947	31.1516	0.857804	over	FALSE
458	9	2.9	2	75.7024	-1.92353	9.29884	15.8536	1.19899	over	FALSE
458	11	5.3	4.4	92.3515	14.7255	7.12783	18.7412	0.327909	over	TRUE
458	12	6.5	5.6	71.8166	-5.8094	15.5013	30.2664	1.1273	over	FALSE
458	14	8.3	7.4	69.4706	-8.1554	17.3987	35.6159	1.22812	over	FALSE
459	6	0	-0.9	77.5651	0	13.4546	32.2515	0.625591	over	FALSE
459	9	2.9	2	78.2231	0.657986	12.4422	26.951	1.01776	over	FALSE
459	11	5.3	4.4	81.2811	3.71595	12.0102	28.204	1.89355	over	FALSE
459	12	6.5	5.6	67.3211	-10.2441	21.186	38.5921	1.23953	over	FALSE
459	14	8.3	7.4	66.2012	-11.364	23.2715	43.4071	1.27692	over	FALSE
460	5	0	0	84.2919	0	8.38615	24.1084	-0.13115	other	FALSE
460	7	1.9	1.9	83.7468	-0.54516	2.44751	14.2586	0.346852	other	FALSE
461	5	0	0	85.4892	0	9.1685	22.9114	0.148504	other	FALSE
461	7	1.9	1.9	81.7571	-3.7321	5.05288	11.6289	0.113664	other	FALSE
462	8	0	0	88.0466	0	-0.715192	38.5393	-2.94442	case	FALSE
462	9	0.9	0.9	73.1977	-14.8489	18.7743	42.166	0.387173	case	FALSE
462	14	5.2	5.2	72.9227	-15.1238	18.7369	31.4896	2.09642	case	FALSE
462	15	6.5	6.5	81.63	-6.41663	11.0324	35.3884	0.65588	case	FALSE
463	8	0	0	90.5849	0	3.49721	34.9749	-1.22252	over	FALSE
463	9	0.9	0.9	75.1234	-15.4615	16.747	41.721	-0.227775	over	FALSE
463	14	5.2	5.2	85.8144	-4.77052	-2.40072	30.849	-1.39198	over	FALSE
463	15	6.5	6.5	79.8448	-10.7401	-7.05411	32.6466	-3.06555	over	FALSE
464	8	0	0	66.1882	0	22.7839	39.283	1.97113	other	FALSE
464	9	1.2	1.1	67.631	1.44281	17.8888	25.5602	2.72905	other	FALSE
464	15	6.9	6.9	66.3122	0.124073	19.6378	17.9979	3.18844	other	FALSE
465	14	0	-0.3	66.3723	0	26.4363	20.9727	6.00293	other	FALSE
465	15	1.1	0.7	94.3296	27.9572	7.69288	14.3108	2.02919	other	TRUE
466	10	0	-1.3	81.8249	0	-4.74403	18.8748	-1.9786	over	FALSE
466	13	2.8	1.5	97.0368	15.2119	4.15943	32.1396	-1.47301	over	TRUE
466	16	5.9	4.6	85.5693	3.74441	-2.78165	39.0711	-3.91181	over	FALSE
467	7	0	-0.8	69.7929	0	-6.14796	28.4163	-2.72694	case	FALSE
467	9	2	1.2	86.5547	16.7618	6.49334	21.8926	-0.0186826	case	TRUE
468	12	0	-0.3	90.1448	0	8.42614	18.1034	1.35793	other	FALSE
468	13	1.4	1.1	93.875	3.73028	4.89975	5.53825	1.10333	other	FALSE
469	6	0	-0.2	82.7574	0	1.61425	22.6413	-1.14409	over	FALSE
469	7	1.2	1	79.5336	-3.22378	12.6065	27.8519	0.959179	over	FALSE
469	12	6.6	6.4	80.7667	-1.99073	12.0047	21.5987	0.923211	over	FALSE
470	11	0	-0.2	68.8526	0	24.1071	41.8252	1.5063	over	FALSE
470	13	2	1.8	96.0459	27.1933	1.95978	6.02854	-1.14392	over	TRUE
471	11	0	-0.2	77.3984	0	14.7223	47.8811	-1.32331	over	FALSE
471	13	2	1.8	84.3428	6.94438	-2.77469	12.5117	-2.24939	over	TRUE
472	8	0	0	64.0427	0	24.4743	57.9245	-1.06087	over	FALSE
472	10	1.5	1.5	88.913	24.8703	9.0697	33.9397	-0.405073	over	TRUE
473	8	0	0	66.7579	0	22.225	50.1439	-0.120797	over	FALSE
473	10	1.5	1.5	69.125	2.36709	19.1103	38.0624	0.844394	over	FALSE
474	11	0	0	74.854	0	15.376	32.7173	1.43915	other	FALSE
474	12	1	1	73.9569	-0.897042	15.7429	31.1908	1.24102	other	FALSE
474	13	2	2	71.9511	-2.90286	17.2444	20.3232	2.03507	other	FALSE
474	15	4.2	4.2	79.8792	5.02526	12.1992	22.2705	0.479714	other	TRUE
474	16	5	5	78.5693	3.71539	11.7118	19.1159	0.811165	other	FALSE
475	11	0	0	75.5671	0	13.8958	28.3314	3.02316	other	FALSE
475	12	1	1	82.8012	7.23415	11.32	23.1156	0.624649	other	TRUE
475	13	2	2	86.2802	10.7131	10.6116	21.2485	0.541486	other	TRUE
475	15	4.2	4.2	83.8111	8.24396	9.28625	22.1137	0.136009	other	TRUE
475	16	5	5	84.8061	9.23905	10.2423	20.5719	0.233976	other	TRUE
476	13	0	-0.3	90.8327	0	-1.18059	9.93067	-0.785503	over	FALSE
476	15	1.4	1.1	87.7907	-3.04195	6.6018	18.5119	-0.0735024	over	FALSE
477	7	0	-0.5	90.9234	0	-0.636387	-7.58233	-1.06152	over	FALSE
477	9	1.7	1.2	109.584	18.6608	2.82369	9.42221	-0.473003	over	TRUE
477	10	2.6	2.1	89.9385	-0.984906	-4.19116	5.41773	-2.04841	over	FALSE
478	10	0	-0.2	91.9738	0	2.01082	12.4848	-0.982921	over	FALSE
478	11	1.2	1	91.4406	-0.53317	10.5473	19.5701	0.742154	over	FALSE
479	7	0	-0.2	66.7036	0	-14.5698	19.3632	-3.45879	case	FALSE
479	8	1.1	0.9	77.1725	10.4689	4.8648	24.242	0.163652	case	TRUE
479	12	5	4.8	84.9684	18.2649	2.71437	21.8604	-0.410339	case	TRUE
479	15	8.4	8.2	85.1771	18.4735	0.950304	12.3982	-0.978852	case	TRUE
480	11	0	-0.2	91.6034	0	10.1011	27.0124	0.544693	other	FALSE
480	12	1.1	1	82.3875	-9.21589	12.0657	27.1532	0.990468	other	FALSE
481	7	0	-0.2	72.9624	0	-11.7847	16.9395	-3.03338	case	FALSE
481	8	1.1	0.9	76.0935	3.13115	-2.34551	21.7031	-1.15822	case	FALSE
481	12	5	4.8	89.2928	16.3304	2.39788	14.7641	-0.81534	case	TRUE
481	15	8.4	8.2	95.8834	22.921	-0.886948	9.70668	-1.35242	case	TRUE
482	12	0	-0.3	76.1845	0	16.3579	37.2896	1.9159	other	FALSE
482	14	2.3	2	89.1468	12.9623	7.58747	20.1116	1.04145	other	TRUE
483	8	0	-0.7	88.1635	0	3.73268	7.43061	0.343398	other	FALSE
483	10	1.9	1.2	106.21	18.0464	4.73719	25.2208	-0.567314	other	TRUE
483	14	6.1	5.4	91.7631	3.59953	6.96612	14.6587	0.58064	other	FALSE
484	11	0	-0.7	71.2059	0	18.628	50.8641	-0.965386	over	FALSE
484	12	1.7	1	83.6047	12.3989	8.49125	16.8361	0.685451	over	TRUE
485	11	0	-0.7	74.9865	0	17.9276	56.9838	-1.37519	over	FALSE
485	12	1.7	1	79.529	4.54258	6.40048	17.989	0.770895	over	FALSE
486	12	0	-0.2	67.7411	0	20.6312	32.0835	2.79355	other	FALSE
486	13	1	0.8	67.1733	-0.567833	20.8002	40.4422	1.81971	other	FALSE
487	9	0	-0.4	91.5496	0	2.82354	57.0597	-5.0267	case	FALSE
487	11	1.3	0.9	84.6815	-6.86814	7.72141	35.4071	-0.946581	case	FALSE
487	16	6.6	6.2	66.5207	-25.0288	21.9332	48.2467	-0.0692182	case	FALSE
487	19	10.1	9.7	71.8961	-19.6535	17.4459	42.534	-0.399633	case	FALSE
488	9	0	-0.8	71.2177	0	-14.4153	-9.55863	-3.34195	case	FALSE
488	11	2.3	1.5	74.9943	3.77662	-10.5691	-5.56058	-3.42458	case	FALSE
488	13	4.6	3.8	79.3126	8.0949	-3.83243	11.1747	-0.539324	case	TRUE
488	18	9	8.2	73.215	1.99727	-2.05864	-6.26299	0.313706	case	FALSE
489	9	0	-0.8	106.594	0	4.05825	20.736	-1.049	over	FALSE
489	11	2.3	1.5	97.8397	-8.75423	4.02527	14.0249	-0.677241	over	FALSE
489	13	4.6	3.8	89.3791	-17.2148	4.02768	38.1163	-1.51967	over	FALSE
489	18	9	8.2	95.5489	-11.045	4.38594	43.4232	-1.70209	over	FALSE
490	8	0	-0.6	86.8944	0	3.0461	11.2413	-0.718153	over	FALSE
490	9	1.4	0.8	68.5482	-18.3462	21.7038	32.4968	2.04233	over	FALSE
490	12	4.5	4	91.9853	5.09088	8.34257	33.8098	-0.554097	over	TRUE
490	15	7.3	6.7	77.9543	-8.94006	11.0765	44.4095	-2.27339	over	FALSE
491	10	0	-0.4	101.698	0	3.75363	28.7259	-1.12738	over	FALSE
491	11	1.3	0.9	94.2588	-7.43936	6.43644	23.5043	0.259813	over	FALSE
492	10	0	-0.4	99.4016	0	5.34098	21.2393	0.416691	over	FALSE
492	11	1.3	0.9	90.2482	-9.1534	5.80444	16.2745	0.715388	over	FALSE
493	6	0	-0.5	77.6831	0	16.1373	37.9388	1.84227	other	FALSE
493	7	1.3	0.8	85.3824	7.69929	6.68622	11.6573	0.345994	other	TRUE
494	6	0	-0.5	73.664	0	16.3566	25.5911	1.80915	over	FALSE
494	7	1.3	0.8	75.4097	1.74565	13.1686	18.9336	1.53298	over	FALSE
495	6	0	-0.1	69.0872	0	21.6983	43.5094	0.103226	over	FALSE
495	8	1.8	1.8	83.1387	14.0515	6.64112	11.8724	-0.159595	over	TRUE
496	6	0	-0.1	72.1005	0	16.8649	40.2391	-0.425007	over	FALSE
496	8	1.8	1.8	69.4028	-2.69775	17.3571	21.6304	2.35903	over	FALSE
497	7	0	0	89.2583	0	3.34778	11.347	-0.980973	other	FALSE
497	8	1	1	78.7973	-10.461	-6.3892	8.45855	-2.52127	other	FALSE
497	12	5	5	83.5014	-5.75693	10.7124	40.8243	-0.452328	other	FALSE
498	16	0	-0.4	70.0903	0	17.6645	36.1916	1.14448	other	FALSE
498	17	1.2	0.8	73.5705	3.48015	7.43464	9.61731	0.809775	other	FALSE
498	24	7.7	7.3	76.0735	5.98316	7.45097	9.06782	0.918646	other	TRUE
499	8	0	-0.1	96.7581	0	7.57683	23.5184	0.170018	over	FALSE
499	9	0.9	0.7	82.436	-14.3221	13.2076	23.996	0.816332	over	FALSE
499	13	5.2	5.1	91.8585	-4.89955	9.13681	22.2049	0.312883	over	FALSE
499	15	6.6	6.5	98.1883	1.43027	2.60147	14.2642	-0.569728	over	FALSE
500	16	0	-0.4	70.1188	0	19.4281	36.1727	1.57479	other	FALSE
500	17	1.2	0.8	80.1938	10.075	8.9176	10.1289	1.14651	other	TRUE
500	24	7.7	7.3	80.0224	9.90364	6.98983	11.9211	0.925638	other	TRUE
501	8	0	-0.5	81.0291	0	-5.42687	-1.68855	-2.88437	case	FALSE
501	9	1.4	1	87.9911	6.96199	1.38607	15.1526	-1.37193	case	TRUE
502	7	0	-0.1	67.3753	0	-14.1092	5.81934	-3.67769	control	FALSE
502	9	1.2	1.1	63.388	-3.98734	-25.2767	15.2294	-4.93743	control	FALSE
503	7	0	-0.1	64.8637	0	-14.0326	3.37793	-2.15166	control	FALSE
503	9	1.2	1.1	62.8607	-2.003	-20.1933	11.0995	-3.83253	control	FALSE
504	17	0	-0.5	66.0275	0	-20.0239	49.3183	-9.40696	case	FALSE
504	19	1.2	0.8	89.3302	23.3027	3.10644	20.0006	-1.13188	case	TRUE
505	17	0	-0.5	77.9754	0	-6.50785	40.9694	-4.08677	case	FALSE
505	19	1.2	0.8	80.061	2.08563	8.48309	11.1666	0.0460517	case	FALSE
506	10	0	-0.8	78.9108	0	-7.62644	45.8893	-4.93552	control	FALSE
506	12	2.2	1.4	90.8248	11.9139	-1.33584	14.4994	-1.65566	control	TRUE
507	6	0	-0.2	85.2683	0	9.99111	14.5077	2.62908	over	FALSE
507	7	1	0.8	93.6308	8.36248	7.13222	13.217	0.37319	over	TRUE
508	8	0	-0.8	66.8696	0	-16.6739	3.62926	-4.89156	case	FALSE
508	10	2	1.1	86.6158	19.7462	3.38101	9.53873	-0.0160254	case	TRUE
509	8	0	-0.8	87.4412	0	-2.90767	25.845	-1.92355	over	FALSE
509	10	2	1.1	72.2098	-15.2315	15.1179	33.3146	0.931836	over	FALSE
510	10	0	-0.2	93.7809	0	3.61094	19.1323	-1.03059	other	FALSE
510	12	1.8	1.6	89.7527	-4.02823	7.94406	24.4796	0.219797	other	FALSE
511	10	0	-0.2	94.7576	0	4.24126	9.85725	-0.564871	other	FALSE
511	12	1.8	1.6	79.2812	-15.4764	14.0337	25.2772	1.19289	other	FALSE
512	10	0	-0.6	106.672	0	4.72171	14.0402	0.501008	other	FALSE
512	11	1.6	1.1	90.1932	-16.4789	9.53435	17.1931	1.00547	other	FALSE
513	10	0	-0.6	99.9008	0	5.88081	14.0214	0.450843	other	FALSE
513	11	1.6	1.1	100.97	1.06966	7.68559	15.8054	0.401298	other	FALSE
514	8	0	-0.8	89.1325	0	-0.564603	21.6257	-2.11729	case	FALSE
514	10	2.5	1.7	94.1154	4.98294	3.71703	15.2294	-0.963924	case	FALSE
514	12	3.9	3.1	97.1708	8.03834	2.50971	21.7986	-1.35835	case	TRUE
515	8	0	-0.3	98.9974	0	4.77132	15.1157	-0.93347	over	FALSE
515	9	1.3	1	93.3207	-5.67665	1.25861	16.424	-1.53057	over	FALSE
516	9	0	-0.4	87.3646	0	9.31751	22.9465	0.343846	over	FALSE
516	11	1.6	1.2	88.1693	0.804702	12.903	23.071	0.984832	over	FALSE
516	14	5.5	5.1	89.082	1.71735	8.26786	39.2917	-1.44035	over	FALSE
516	16	7.1	6.7	85.8211	-1.54348	9.24224	26.6289	0.275243	over	FALSE
517	9	0	-0.4	89.9219	0	7.83998	17.1654	0.371061	over	FALSE
517	11	1.2	0.9	80.4179	-9.50402	10.0805	12.7448	1.15083	over	FALSE
517	12	2.2	1.8	89.2855	-0.636408	8.96508	20.7922	0.593805	over	FALSE
517	13	4	3.7	90.3033	0.381439	5.43647	21.0795	0.0687275	over	FALSE
518	9	0	-0.4	99.1754	0	2.40956	11.1809	-0.426917	over	FALSE
518	11	1.2	0.9	87.0192	-12.1563	7.19289	7.97813	0.538838	over	FALSE
518	12	2.2	1.8	93.3617	-5.81376	7.76954	16.4799	0.679922	over	FALSE
518	13	4	3.7	84.1903	-14.9851	9.65565	18.6159	0.73378	over	FALSE
519	8	0	-0.3	73.2287	0	-10.587	12.3153	-2.55121	control	FALSE
519	9	1.1	0.8	92.9355	19.7067	3.46725	20.9167	-1.25069	control	TRUE
519	12	4.2	3.9	92.1513	18.9226	3.29364	27.1662	-1.57291	control	TRUE
519	13	5.1	4.9	91.2474	18.0187	-0.387235	11.5493	-1.55134	control	TRUE
520	8	0	-0.3	84.767	0	1.7036	11.1095	-0.276639	other	FALSE
520	9	1.1	0.8	83.1601	-1.60693	14.1916	21.5571	0.870041	other	FALSE
520	12	4.2	3.9	85.598	0.830997	8.7461	34.7634	-0.729059	other	FALSE
520	13	5.1	4.9	90.0069	5.23986	1.10085	13.7136	-1.44586	other	TRUE
521	11	0	-0.4	92.2923	0	5.20968	7.88616	-0.747747	over	FALSE
521	14	2.7	2.4	79.0233	-13.2691	11.2273	21.1829	0.731906	over	FALSE
522	16	0	-1	94.3137	0	8.13915	21.0893	0.197538	over	FALSE
522	18	2	1	87.6604	-6.65331	1.58335	4.35472	-1.79613	over	FALSE
523	9	0	-0.8	93.757	0	5.94501	16.8885	-0.0943502	other	FALSE
523	11	2.1	1.3	92.5671	-1.18993	3.13894	17.0494	-0.0986805	other	FALSE
524	7	0	-0.3	55.9377	0	-28.3233	41.4882	-7.72846	control	FALSE
524	8	1.6	1.3	84.8564	28.9188	13.7018	30.2741	0.978894	control	TRUE
525	5	0	0	92.6733	0	6.36748	14.718	-0.607244	over	FALSE
525	6	0.9	0.9	97.0663	4.39293	2.41618	12.3029	-1.17215	over	FALSE
525	10	4.7	4.7	94.0785	1.40513	5.23394	20.4857	-0.2612	over	FALSE
526	15	0	0	90.7778	0	4.14781	16.88	-0.68975	other	FALSE
526	16	0.8	0.8	90.071	-0.706731	7.41508	16.9593	-0.18883	other	FALSE
527	12	0	0	81.5122	0	14.2862	27.6725	1.16118	over	FALSE
527	13	1	1	80.7459	-0.766268	13.3515	22.8167	1.86451	over	FALSE
527	15	3.2	3.2	85.2439	3.73173	5.94291	14.0725	0.46984	over	FALSE
527	16	4	4	85.619	4.10686	7.94506	20.4676	0.432216	over	FALSE
528	7	0	-0.3	74.8301	0	16.1724	28.6162	1.77664	over	FALSE
528	9	1.1	0.8	71.5976	-3.23243	18.0105	29.8853	2.35104	over	FALSE
528	12	4.8	4.5	78.9716	4.14151	14.1117	22.5625	1.95371	over	FALSE
528	18	10	9.7	81.2647	6.43463	11.2082	14.6558	1.43476	over	TRUE
529	11	0	0	80.0127	0	4.52368	25.6405	-0.330931	over	FALSE
529	13	1.1	1.1	83.1991	3.18642	4.28248	21.2518	0.0504467	over	FALSE
530	11	0	-0.3	94.7392	0	9.46464	9.26623	0.858304	over	FALSE
530	12	1.2	0.8	92.1212	-2.61798	9.60108	10.778	0.748413	over	FALSE
531	7	0	-1	91.7018	0	0.817579	10.5894	-0.0137477	other	FALSE
531	9	2	1	78.217	-13.4848	2.90882	32.4748	0.0960408	other	FALSE
532	7	0	-1	80.1928	0	2.77263	4.44095	0.807946	over	FALSE
532	9	2	1	86.6285	6.43574	8.78619	31.3254	1.16066	over	TRUE
533	9	0	-1.1	71.5891	0	-2.06568	8.89469	-2.20132	case	FALSE
533	12	2.3	1.2	77.7031	6.11398	15.3184	26.2407	1.95738	case	TRUE
533	15	5.6	4.5	65.3206	-6.26853	-5.88456	57.7321	-6.69192	case	FALSE
534	14	0	-0.2	71.5993	0	19.0817	42.4118	1.29558	other	FALSE
534	15	1	0.7	63.6229	-7.97643	-20.6244	20.5565	-4.94601	other	FALSE
535	9	0	-1.1	86.1723	0	0.105451	2.37955	-1.64715	over	FALSE
535	12	2.3	1.2	84.3727	-1.79953	5.78436	16.3052	-0.881096	over	FALSE
535	15	5.6	4.5	87.9116	1.73932	5.16187	40.7261	-2.13755	over	FALSE
536	8	0	0	92.6311	0	3.1275	24.0415	-1.35185	over	FALSE
536	9	0.9	0.8	93.2063	0.575134	-0.572716	4.8433	-1.73732	over	FALSE
536	10	2	1.9	100.118	7.48718	1.08576	4.62205	-1.31495	over	TRUE
536	12	4	4	95.4809	2.84976	3.29299	9.57254	-0.651364	over	FALSE
536	13	5.6	5.6	93.6614	1.03029	-1.94967	6.8615	-2.07684	over	FALSE
537	8	0	0	83.1729	0	10.142	26.0931	0.645272	over	FALSE
537	9	0.9	0.8	88.9673	5.79449	6.867	10.6548	0.23386	over	TRUE
537	10	2	1.9	90.3588	7.18595	7.29925	14.7714	0.0175735	over	TRUE
537	12	4	4	82.2034	-0.969443	11.4188	23.4649	0.885258	over	FALSE
537	13	5.6	5.6	97.6993	14.5265	0.69895	11.0207	-1.20266	over	TRUE
538	6	0	-0.1	85.1805	0	-4.02178	4.70985	-1.50893	other	FALSE
538	8	1.5	1.4	83.9257	-1.25478	8.71928	13.434	0.688851	other	FALSE
538	12	5.5	5.4	75.9163	-9.26425	14.6281	33.8248	0.82435	other	FALSE
539	14	0	-0.2	77.9392	0	12.9899	50.8554	-2.39966	control	FALSE
539	15	1	0.7	79.1272	1.18804	13.3528	40.5117	-0.286456	control	FALSE
540	7	0	-0.3	95.9948	0	-0.642413	4.90547	-1.35344	other	FALSE
540	9	1.3	1	113.77	17.7754	3.42269	25.4321	-0.379635	other	TRUE
540	10	2.9	2.6	83.6404	-12.3544	10.6709	44.8143	-0.5971	other	FALSE
540	12	4.1	3.9	87.9276	-8.06717	0.792316	45.7527	-2.61931	other	FALSE
540	13	5.2	4.9	106.992	10.9977	1.16759	16.8523	-0.699247	other	TRUE
541	12	0	-0.3	81.4207	0	2.15665	50.115	-3.19008	control	FALSE
541	13	1.1	0.8	91.3684	9.94777	7.85299	11.9194	1.60334	control	TRUE
542	13	0	-0.3	80.4994	0	12.622	32.5282	0.762156	other	FALSE
542	14	1.2	1	81.0069	0.50751	8.61114	17.7585	0.48423	other	FALSE
543	13	0	-0.3	75.9723	0	13.4699	32.0388	0.792826	other	FALSE
543	14	1.2	1	81.0844	5.11208	10.311	22.1343	0.660979	other	TRUE
544	11	0	-0.5	89.7744	0	6.51564	26.9565	-0.465461	over	FALSE
544	13	2.1	1.6	86.5355	-3.23885	9.31954	22.8494	0.539142	over	FALSE
544	16	4.8	4.4	89.8788	0.104374	2.16064	20.2201	-0.362775	over	FALSE
545	11	0	-0.4	92.1469	0	1.99773	8.26057	-0.283653	other	FALSE
545	12	1.4	1	92.154	0.00711561	5.97824	8.9965	0.560185	other	FALSE
546	11	0	-0.4	92.1184	0	5.04962	10.3316	1.17002	other	FALSE
546	12	1.4	1	72.9125	-19.2059	13.1643	23.8221	2.17275	other	FALSE
547	6	0	-0.2	75.5505	0	-7.41534	9.15529	-1.91872	other	FALSE
547	7	0.9	0.8	83.1643	7.61386	0.789543	10.2236	-1.1527	other	TRUE
547	13	6.8	6.6	91.4311	15.8806	3.99397	14.1893	-0.368256	other	TRUE
548	6	0	-0.2	76.6604	0	-10.7189	-9.7711	-4.49004	control	FALSE
548	7	0.9	0.8	86.8621	10.2017	9.41213	8.36586	0.0715238	control	TRUE
548	13	6.8	6.6	91.7328	15.0724	1.61354	5.54585	-0.889857	control	TRUE
549	13	0	-0.3	56.3657	0	36.5225	73.3144	-1.71725	other	FALSE
549	15	1.4	1.2	79.3455	22.9798	6.84252	19.3128	-0.792763	other	TRUE
550	5	0	-0.5	80.2712	0	4.61277	8.22387	-0.551994	over	FALSE
550	6	1.5	1	100.009	19.7375	4.00138	11.6239	-0.495568	over	TRUE
550	8	3.6	3	89.6919	9.42072	10.304	20.554	0.442007	over	TRUE
551	5	0	-0.5	81.678	0	3.39414	20.7339	-1.06947	over	FALSE
551	6	1.5	1	91.4604	9.78232	5.4497	9.63887	-0.0207639	over	TRUE
551	8	3.6	3	91.2634	9.5854	9.63984	25.0863	0.418189	over	TRUE
552	7	0	-0.7	59.1814	0	-14.96	3.8316	-3.4014	case	FALSE
552	9	1.7	1	74.2648	15.0833	-6.90703	-2.08214	-2.38949	case	TRUE
552	10	2.7	2	82.7254	23.544	-5.42359	-4.6194	-2.22592	case	TRUE
552	11	3.7	3	82.7199	23.5385	-2.75388	-2.85706	-1.46422	case	TRUE
552	12	4.7	4	87.2225	28.0411	-5.14546	-0.890336	-1.7651	case	TRUE
552	14	6.7	6	82.7221	23.5407	-5.50015	3.12655	-2.25379	case	TRUE
552	16	8.8	8.1	78.2859	19.1044	-6.98993	4.2687	-2.16198	case	TRUE
553	7	0	-0.7	57.5681	0	-19.7302	5.13798	-3.53902	case	FALSE
553	9	1.7	1	70.9316	13.3635	-10.3547	3.21763	-2.85843	case	TRUE
553	10	2.7	2	68.702	11.1339	-12.9107	5.70016	-2.963	case	TRUE
553	11	3.7	3	68.1494	10.5813	-12.5794	4.5186	-2.97077	case	TRUE
553	12	4.7	4	90.5352	32.9671	2.83635	13.6333	-0.716917	case	TRUE
553	14	6.7	6	87.4778	29.9097	3.18821	22.9759	-0.696245	case	TRUE
553	16	8.8	8.1	82.786	25.2179	-3.66248	19.8903	-1.39548	case	TRUE
554	7	0	-0.9	78.2786	0	2.95861	20.8302	-1.15263	over	FALSE
554	9	2.3	1.3	89.6379	11.3592	9.27076	24.2581	0.629157	over	TRUE
554	12	4.9	4	89.6682	11.3895	3.48306	32.7459	-1.20015	over	TRUE
555	12	0	-0.6	79.2643	0	0.833006	25.9684	-1.11908	over	FALSE
555	14	1.7	1.1	72.5923	-6.67201	-13.2833	49.637	-7.98322	over	FALSE
556	12	0	-0.5	101.926	0	2.82191	21.8319	-1.16978	over	FALSE
556	14	1.6	1.1	82.3974	-19.5287	9.90613	29.2602	0.371368	over	FALSE
557	12	0	-0.5	96.1787	0	7.82812	20.5465	-0.320676	other	FALSE
557	14	1.6	1.1	83.0074	-13.1712	9.85966	22.7867	0.774163	other	FALSE
558	11	0	-0.6	81.5871	0	15.196	36.2744	0.775347	over	FALSE
558	13	1.5	0.9	74.636	-6.95116	15.1663	37.2723	0.616873	over	FALSE
558	14	2.9	2.3	90.5687	8.98157	5.74835	14.8764	0.844691	over	TRUE
559	10	0	-0.8	74.2969	0	-2.87485	14.336	-1.45828	over	FALSE
559	13	3.2	2.4	80.86	6.56315	-0.0397365	35.051	-1.31699	over	TRUE
559	14	4.6	3.8	97.8873	23.5904	3.56838	17.8942	-0.796471	over	TRUE
560	10	0	-0.8	68.191	0	-16.2882	9.10118	-3.5773	case	FALSE
560	13	3.2	2.4	70.404	2.21304	-12.1827	37.5429	-3.32874	case	FALSE
560	14	4.6	3.8	87.2321	19.0411	-1.136	22.3415	-1.58182	case	TRUE
561	6	0	0	76.1568	0	13.9673	32.6324	1.17822	over	FALSE
561	7	1.1	1.1	73.6103	-2.54644	18.7858	33.8371	1.15984	over	FALSE
562	6	0	0	78.1518	0	12.4727	28.5114	1.09406	over	FALSE
562	7	1.1	1.1	79.85	1.69817	14.4302	30.5236	0.847912	over	FALSE
563	6	0	-0.2	76.9285	0	-7.00201	6.23486	-3.25286	case	FALSE
563	7	1.6	1.4	86.966	10.0374	2.63195	8.61926	0.380087	case	TRUE
564	16	0	-0.3	97.7976	0	3.855	15.5423	-0.614834	over	FALSE
564	17	1	0.8	90.5155	-7.28207	8.93511	22.2274	0.628739	over	FALSE
565	10	0	-0.4	71.5946	0	-13.549	49.9334	-7.87729	case	FALSE
565	12	1.4	1	61.782	-9.81251	28.7921	67.1679	-1.58521	case	FALSE
565	13	3.1	2.7	72.7766	1.18199	16.2509	35.0663	0.368711	case	FALSE
566	10	0	-0.4	56.9905	0	-34.3623	59.4711	-12.8553	case	FALSE
566	12	1.4	1	86.8399	29.8494	5.56679	69.7642	-6.75072	case	TRUE
566	13	3.1	2.7	79.4877	22.4972	12.0365	32.0963	-0.219039	case	TRUE
567	10	0	-1.1	79.1218	0	-1.98877	0.181789	-1.41833	over	FALSE
567	12	2	0.9	81.2341	2.11232	6.00485	8.64912	0.819657	over	FALSE
567	15	4.9	3.8	86.1704	7.04862	8.44062	11.135	0.513737	over	TRUE
568	8	0	-0.7	86.1385	0	3.611	27.1415	-0.574683	other	FALSE
568	10	1.8	1.1	98.283	12.1445	0.0270457	19.3374	-0.963737	other	TRUE
569	8	0	-0.7	85.2127	0	2.25323	27.4449	-0.802737	other	FALSE
569	10	1.8	1.1	96.486	11.2733	2.32082	14.0549	-0.280349	other	TRUE
570	7	0	-0.4	88.4811	0	7.5609	10.0004	-0.139244	other	FALSE
570	9	2.1	1.6	102.799	14.318	5.1473	10.6256	-0.0504977	other	TRUE
570	13	6.3	5.9	93.9737	5.49262	5.48045	12.6159	0.960851	other	TRUE
571	6	0	-0.1	87.7354	0	7.71861	24.9099	-0.417855	over	FALSE
571	7	0.9	0.8	89.4754	1.73993	5.83319	4.46843	-0.106981	over	FALSE
572	13	0	-0.9	86.0209	0	7.24161	15.8055	-0.266354	other	FALSE
572	15	2.2	1.3	89.261	3.24013	4.82156	8.58931	-0.841485	other	FALSE
573	13	0	-0.9	85.6907	0	8.38563	28.051	-0.359341	other	FALSE
573	15	2.2	1.3	93.0079	7.31723	3.47266	18.9632	-1.09732	other	TRUE
574	12	0	-0.6	84.8946	0	3.77933	30.1268	-1.13655	over	FALSE
574	14	1.5	0.9	80.461	-4.43356	11.6561	20.4808	0.959657	over	FALSE
575	5	0	0	74.5139	0	-0.356939	26.5274	-1.29561	other	FALSE
575	6	0.9	0.9	76.5774	2.0635	3.50002	34.8918	-1.26023	other	FALSE
576	14	0	-0.2	77.8024	0	11.512	27.2667	1.45514	other	FALSE
576	15	1.2	0.9	78.3361	0.533793	7.58318	11.921	1.24866	other	FALSE
577	8	0	-1	99.8632	0	4.84387	21.2357	-0.166529	over	FALSE
577	10	2.1	1.1	86.9779	-12.8853	8.39344	18.8704	0.635076	over	FALSE
578	12	0	-0.4	88.8554	0	6.88365	17.8239	0.649659	other	FALSE
578	13	1.5	1	86.7528	-2.10258	8.53983	19.6568	0.377908	other	FALSE
579	7	0	-0.2	92.4126	0	6.52068	9.34033	-0.300623	over	FALSE
579	8	1.1	0.9	100.877	8.46453	3.90871	16.3258	-0.959719	over	TRUE
580	15	0	-0.3	88.3687	0	8.21629	26.3413	0.110201	over	FALSE
580	17	1.6	1.3	83.5809	-4.78786	12.3772	22.4397	1.2751	over	FALSE
581	7	0	-0.1	81.0114	0	0.13257	18.5527	-0.985568	over	FALSE
581	8	0.9	0.8	94.5177	13.5063	7.7162	22.1232	-0.10486	over	TRUE
582	7	0	-0.1	84.3028	0	1.13074	25.5811	-1.18504	over	FALSE
582	8	0.9	0.8	84.8779	0.575097	10.9982	30.6142	-0.0783458	over	FALSE
583	12	0	-0.4	80.4163	0	-4.14143	15.8959	-2.31388	control	FALSE
583	16	3.4	2.9	75.0396	-5.37664	14.2482	15.2205	1.43108	control	FALSE
584	5	0	-0.8	95.022	0	6.15113	24.7792	-0.50517	over	FALSE
584	7	1.8	1	92.0477	-2.97433	7.60865	9.11742	0.391606	over	FALSE
585	5	0	-0.8	96.415	0	6.90848	23.4123	0.00328325	over	FALSE
585	7	1.8	1	90.0416	-6.3735	9.24158	12.0647	0.543897	over	FALSE
586	7	0	-0.4	79.0766	0	-4.00987	11.8542	-2.37803	case	FALSE
586	9	1.4	1	98.7336	19.6569	2.30127	12.9481	-0.786864	case	TRUE
586	12	4.8	4.4	83.9839	4.90722	-4.12852	9.23533	-2.37312	case	FALSE
587	14	0	-0.4	87.5043	0	5.1917	15.2423	0.241696	other	FALSE
587	15	1.6	1.2	87.5582	0.0539082	5.17468	9.0042	0.509085	other	FALSE
588	14	0	-0.4	78.0492	0	14.7429	19.7402	2.36101	other	FALSE
588	15	1.6	1.2	91.9911	13.9418	1.77951	7.91747	-1.10389	other	TRUE
589	14	0	-0.5	83.5044	0	12.0566	30.4766	-0.0495956	over	FALSE
589	16	1.8	1.3	90.4205	6.91611	5.46266	18.0034	-0.813751	over	TRUE
590	14	0	-0.6	73.1008	0	-11.7326	36.036	-5.6783	case	FALSE
590	15	1.4	0.8	81.2781	8.17737	14.103	33.0925	0.663861	case	TRUE
590	16	2.4	1.7	94.7833	21.6825	0.78488	9.56339	-1.18627	case	TRUE
591	13	0	-0.5	65.1536	0	22.0287	56.0024	-1.38936	other	FALSE
591	16	2.6	2.1	70.2363	5.08271	16.6487	36.7346	1.2713	other	TRUE
592	9	0	-0.3	89.6916	0	4.0159	12.7506	0.345458	over	FALSE
592	10	1.1	0.8	89.1336	-0.55804	3.56463	13.005	0.970766	over	FALSE
593	11	0	-0.3	81.5597	0	12.8102	27.1213	0.933632	over	FALSE
593	12	1.6	1.2	86.3368	4.77705	4.32884	27.6223	-0.732753	over	FALSE
594	11	0	-0.3	99.059	0	5.55608	36.358	-1.7963	over	FALSE
594	12	1.6	1.2	81.7856	-17.2734	8.2889	27.9891	-0.464194	over	FALSE
595	6	0	-0.4	77.3001	0	-8.67389	-6.43045	-2.36845	case	FALSE
595	7	1.3	0.9	77.5663	0.266164	-5.63261	5.51329	0.671141	case	FALSE
596	6	0	-0.4	70.287	0	-14.4101	-18.141	-3.46516	case	FALSE
596	7	1.3	0.9	84.2253	13.9384	-6.38417	-6.35872	-2.00957	case	TRUE
597	11	0	0	83.5759	0	3.09126	1.72089	-1.33625	over	FALSE
597	12	1	1	85.1622	1.58631	2.8158	1.09934	-1.26763	over	FALSE
597	14	3.3	3.3	74.1001	-9.47579	12.8096	2.35321	1.12541	over	FALSE
597	16	4.7	4.7	85.9691	2.39315	7.61389	8.94892	0.0470792	over	FALSE
598	14	0	-0.2	70.8434	0	17.1097	17.1082	1.92308	other	FALSE
598	16	1.4	1.2	89.0324	18.189	8.20469	19.3983	0.087661	other	TRUE
599	6	0	-0.3	75.7438	0	-8.96216	-17.4266	-3.1675	control	FALSE
599	8	1.4	1.1	72.3238	-3.42004	18.4584	26.7828	1.5274	control	FALSE
599	10	3.4	3.1	90.9653	15.2215	0.720585	3.3874	0.218846	control	TRUE
599	13	7.2	6.9	88.7613	13.0174	7.26124	16.0456	0.760432	control	TRUE
600	6	0	-0.4	90.8147	0	9.52619	19.2067	0.30647	other	FALSE
600	7	1.4	1	91.7347	0.920006	8.89055	20.067	0.192841	other	FALSE
601	9	0	-1.1	92.1321	0	7.93604	27.8986	-0.0634152	other	FALSE
601	12	2.7	1.6	77.584	-14.5481	13.8577	27.0924	0.598001	other	FALSE
601	14	5.1	4	83.0749	-9.05714	10.1107	29.7263	0.408919	other	FALSE
602	9	0	-1.1	92.1191	0	2.44593	21.2154	-1.03837	other	FALSE
602	12	2.7	1.6	88.1809	-3.93821	8.88637	28.9506	0.193488	other	FALSE
602	14	5.1	4	86.7224	-5.3967	4.81508	20.3402	-0.587488	other	FALSE
603	7	0	-1.2	89.7681	0	7.8481	14.9437	0.68226	other	FALSE
603	9	2.3	1.1	96.6075	6.83941	5.81405	12.5647	0.0733245	other	TRUE
604	14	0	0	76.0221	0	14.1607	31.7356	1.16437	other	FALSE
604	15	1.3	1.3	79.7783	3.75625	9.46813	21.9898	0.971136	other	FALSE
605	13	0	-0.3	88.7955	0	5.74054	19.3708	0.546027	over	FALSE
605	14	1.2	0.8	83.1171	-5.67841	6.47176	15.864	1.77368	over	FALSE
606	13	0	-0.3	85.8163	0	3.67223	17.7093	0.893113	other	FALSE
606	14	1.2	0.8	85.8187	0.00233285	3.69435	12.5871	0.857717	other	FALSE
607	7	0	-0.2	76.6595	0	0.925799	3.58024	-0.123295	over	FALSE
607	8	1.1	0.9	92.9643	16.3048	7.41185	12.4663	0.900978	over	TRUE
607	10	3.1	2.9	95.466	18.8065	-0.0631887	-0.170928	-0.769813	over	TRUE
608	11	0	-0.5	91.6978	0	5.52962	6.8113	-0.291878	over	FALSE
608	12	1.5	1	90.5191	-1.17874	5.18955	11.5559	-0.613682	over	FALSE
608	14	3.2	2.7	82.0903	-9.60751	12.4778	13.1965	0.57366	over	FALSE
609	11	0	-0.5	76.9663	0	12.5094	13.0495	0.711957	other	FALSE
609	12	1.5	1	91.1725	14.2062	5.08951	6.90803	0.216761	other	TRUE
609	14	3.2	2.7	84.6932	7.72691	13.1368	20.2953	1.1172	other	TRUE
610	10	0	-0.4	88.5931	0	9.85051	20.9959	0.119086	over	FALSE
610	11	1.4	1	86.7577	-1.83536	10.6686	18.0749	0.47416	over	FALSE
611	10	0	-0.4	87.7071	0	7.38161	30.0924	-0.0778557	other	FALSE
611	11	1.4	1	84.4304	-3.2766	11.6194	31.6799	0.238279	other	FALSE
612	10	0	-0.6	74.2879	0	-8.29913	46.7578	-6.08063	control	FALSE
612	11	1.4	0.7	78.3271	4.03918	-3.91745	44.2213	-4.36707	control	FALSE
612	13	2.7	2.1	90.4326	16.1447	1.54749	34.1178	-2.45896	control	TRUE
613	10	0	-0.6	72.3936	0	-8.84354	47.0738	-6.19853	control	FALSE
613	11	1.4	0.7	81.3536	8.95993	0.979812	49.9262	-4.30467	control	TRUE
613	13	2.7	2.1	89.1287	16.735	3.38524	35.9449	-2.5643	control	TRUE
614	6	0	-0.2	90.3926	0	-0.971475	6.11801	-0.429216	other	FALSE
614	8	1.7	1.6	93.2939	2.90122	5.14211	19.5168	0.353841	other	FALSE
615	6	0	-0.2	89.0416	0	4.02523	18.8985	-0.574838	other	FALSE
615	8	1.7	1.6	91.311	2.26943	6.67491	27.048	-0.166847	other	FALSE
616	9	0	-1	76.9451	0	-5.78503	-4.11041	-0.95165	other	FALSE
616	11	2	1	84.1374	7.19231	2.4855	6.69412	-0.738841	other	TRUE
617	9	0	-1	86.2565	0	-1.91338	-0.47859	-1.57459	other	FALSE
617	11	2	1	82.3814	-3.8751	4.66089	3.14358	-0.272332	other	FALSE
618	12	0	-0.3	85.0312	0	6.62074	54.7542	-4.16068	control	FALSE
618	14	2.4	2.1	69.2684	-15.7628	20.9215	64.8056	-2.95197	control	FALSE
619	8	0	0	70.8824	0	5.00191	18.9993	0.749541	other	FALSE
619	9	1	1	70.4526	-0.429789	-2.20305	6.34001	-1.1091	other	FALSE
620	8	0	0	77.7514	0	10.3854	17.7959	1.2972	other	FALSE
620	9	1	1	85.0493	7.29793	6.37796	5.18379	0.703522	other	TRUE
621	16	0	-0.5	80.4989	0	-3.63035	71.8464	-8.75996	control	FALSE
621	18	1.5	1	83.4696	2.9707	6.77223	16.5446	-0.440745	control	FALSE
622	16	0	-0.5	82.9121	0	1.5697	73.3278	-7.62342	control	FALSE
622	18	1.5	1	80.4399	-2.47224	8.63489	6.87491	-0.0345423	control	FALSE
623	10	0	-0.5	77.1355	0	17.7181	37.4923	0.349297	over	FALSE
623	13	2.8	2.4	79.6822	2.5467	10.157	43.2177	-0.584251	over	FALSE
624	13	0	-0.1	87.8901	0	0.973277	31.7805	-2.15501	case	FALSE
624	15	1.1	1	100.936	13.046	5.92804	15.5676	-0.10348	case	TRUE
625	7	0	-0.4	79.9428	0	-5.49509	-5.74096	-2.23449	control	FALSE
625	9	1.4	1	88.4113	8.46855	0.247802	5.05559	-1.22883	control	TRUE
626	7	0	-0.4	78.8247	0	-7.60494	-10.4886	-3.62877	control	FALSE
626	9	1.4	1	83.2176	4.39288	5.00372	-4.48518	-0.311433	control	FALSE
627	7	0	-1	84.5312	0	11.1061	21.7016	1.1032	other	FALSE
627	9	2.2	1.2	90.025	5.4938	7.38448	21.0698	0.0331005	other	TRUE
628	11	0	-0.2	80.0315	0	3.93945	3.87622	0.0218183	over	FALSE
628	13	1.6	1.4	100.025	19.9931	6.50398	16.9391	0.966277	over	TRUE
629	6	0	-0.1	84.6796	0	-0.206335	29.7007	-2.43297	case	FALSE
629	7	0.9	0.8	96.5965	11.9168	4.29452	14.8975	-0.676843	case	TRUE
629	9	3.1	3.1	94.266	9.58637	8.50006	16.2103	0.22348	case	TRUE
629	10	4.2	4.1	93.8122	9.13255	8.56606	18.8313	0.591867	case	TRUE
629	12	5.9	5.8	90.2306	5.55097	8.40459	21.4672	0.480341	case	TRUE
630	9	0	-0.2	91.7553	0	6.5143	11.4628	0.447312	other	FALSE
630	10	1.3	1.1	96.6842	4.92893	5.94629	17.5514	-0.608057	other	FALSE
631	10	0	-1.1	100.011	0	4.40533	13.581	0.195813	other	FALSE
631	12	2.1	1	92.936	-7.07492	9.08294	20.0083	1.03881	other	FALSE
631	16	5.7	4.6	88.3951	-11.6159	5.64179	14.9282	0.56757	other	FALSE
632	7	0	-0.2	78.3996	0	-7.4552	-1.46905	-3.00953	case	FALSE
632	8	1.2	1	87.009	8.60936	-1.08166	8.58	-1.73019	case	TRUE
632	17	10.3	10	84.7215	6.32185	3.10766	31.6954	-1.64682	case	TRUE
633	13	0	-0.5	72.138	0	17.8251	41.1692	0.180516	other	FALSE
633	14	1.5	0.9	80.2584	8.12037	1.29622	0.784263	-0.687871	other	TRUE
633	15	2.5	2	77.7319	5.59392	7.12976	11.5283	-0.806047	other	TRUE
633	18	4.8	4.3	75.3358	3.19778	11.3726	19.8378	-0.0455649	other	FALSE
634	13	0	-0.5	75.7539	0	15.8426	42.9273	-0.338074	other	FALSE
634	14	1.5	0.9	81.8862	6.13228	-3.11669	-11.6328	-1.50514	other	TRUE
634	15	2.5	2	83.9231	8.16919	2.54895	4.44922	-1.21616	other	TRUE
634	18	4.8	4.3	86.3653	10.6114	2.02704	16.6172	-1.69732	other	TRUE
635	8	0	-0.1	86.7212	0	7.42263	27.2123	0.142381	other	FALSE
635	10	1.4	1.3	88.6715	1.95029	6.78879	20.3863	0.0649381	other	FALSE
636	6	0	-0.7	82.9011	0	3.78172	28.5395	-0.815543	over	FALSE
636	7	1.5	0.8	81.033	-1.86809	7.27994	29.899	-0.414344	over	FALSE
636	9	2.8	2	90.073	7.17198	6.77568	23.148	-0.446007	over	TRUE
637	6	0	-0.7	50.5527	0	-47.4841	47.9608	-10.5263	case	FALSE
637	7	1.5	0.8	83.1446	32.5919	4.45245	20.624	-0.207232	case	TRUE
637	9	2.8	2	84.1465	33.5938	3.17333	21.6577	-0.95587	case	TRUE
638	7	0	-0.3	80.8483	0	13.6141	27.182	0.635476	over	FALSE
638	9	1.3	1	87.6802	6.83188	0.103225	13.6273	-1.27927	over	TRUE
638	14	6.7	6.4	72.822	-8.02632	17.3485	30.0337	1.15964	over	FALSE
639	14	0	-0.6	80.4615	0	11.6815	40.2607	-0.707809	over	FALSE
639	16	1.5	0.9	67.5886	-12.8728	20.3762	40.335	1.36977	over	FALSE
639	16	1.5	0.9	70.2263	-10.2351	18.0719	36.659	1.3725	over	FALSE
640	14	0	-0.6	83.0925	0	9.70463	28.7289	0.462703	over	FALSE
640	16	1.5	0.9	74.517	-8.57551	11.1446	27.2498	0.602744	over	FALSE
640	16	1.5	0.9	72.4022	-10.6903	12.0157	28.8114	0.90024	over	FALSE
641	7	0	-0.1	81.0524	0	16.3025	34.9664	1.68954	other	FALSE
641	9	1.2	1.1	79.4512	-1.60115	13.2669	26.2246	1.00398	other	FALSE
642	7	0	-0.1	79.7726	0	14.7791	31.0766	0.955299	over	FALSE
642	9	1.2	1.1	76.2713	-3.50131	14.5354	16.5589	1.44951	over	FALSE
643	10	0	-0.3	101.579	0	5.06237	22.9116	-0.300155	other	FALSE
643	11	1.1	0.8	105.626	4.04693	-0.0690811	15.3277	-1.19703	other	FALSE
644	10	0	-0.3	96.4017	0	7.33472	24.3783	0.0217828	other	FALSE
644	11	1.1	0.8	87.7878	-8.61396	8.18439	17.0719	0.554823	other	FALSE
645	5	0	0	70.6736	0	-11.7459	7.74777	-3.48797	case	FALSE
645	6	0.9	0.9	84.8544	14.1809	2.03027	16.645	0.0530512	case	TRUE
645	11	5.9	5.8	96.4663	25.7927	2.22358	7.15698	-0.911589	case	TRUE
645	12	7.1	7	94.7859	24.1123	0.69624	11.8529	-1.44606	case	TRUE
645	14	8.6	8.6	86.9918	16.3182	-3.77548	2.6138	-2.38755	case	TRUE
645	16	10.7	10.7	100.222	29.5482	3.69882	10.0211	-0.461844	case	TRUE
646	5	0	0	81.471	0	-5.3625	6.68101	-2.41382	case	FALSE
646	6	0.9	0.9	85.1538	3.6828	-1.83275	23.0601	-1.67777	case	FALSE
646	11	5.9	5.8	90.1133	8.64226	5.15682	12.8356	-0.543171	case	TRUE
646	12	7.1	7	91.3407	9.86963	-0.19224	16.3249	-1.87784	case	TRUE
646	14	8.6	8.6	96.9362	15.4652	0.45101	9.90168	-0.546279	case	TRUE
646	16	10.7	10.7	93.7832	12.3122	1.00363	13.8003	-0.779731	case	TRUE
647	11	0	-0.5	77.9309	0	10.534	38.2047	-1.00212	other	FALSE
647	13	2.1	1.6	68.9959	-8.93496	19.7881	34.9058	1.43259	other	FALSE
648	7	0	-1	65.5127	0	-22.6328	-14.5696	-5.64255	control	FALSE
648	9	2	1.1	75.7781	10.2654	-5.68023	13.7685	-2.00243	control	TRUE
648	12	5	4.1	80.3956	14.8829	-4.60712	17.874	-1.66364	control	TRUE
649	7	0	-1	81.4141	0	-9.01117	-12.386	-2.75505	control	FALSE
649	9	2	1.1	87.7775	6.36347	3.25016	12.0894	-0.431313	control	TRUE
649	12	5	4.1	92.8585	11.4444	1.87045	10.5519	-0.32877	control	TRUE
650	11	0	-0.5	78.7263	0	11.9755	46.4281	-1.49388	other	FALSE
650	13	2.1	1.6	61.0929	-17.6334	29.0597	39.2697	3.26011	other	FALSE
651	15	0	-0.1	96.5203	0	4.6628	26.1051	-0.762888	over	FALSE
651	16	1.3	1.2	102.068	5.54773	4.82952	11.778	-0.24103	over	TRUE
652	6	0	0	89.0024	0	-3.66838	39.0595	-3.70751	control	FALSE
652	8	1.7	1.7	88.1975	-0.804836	9.42154	34.0547	0.212279	control	FALSE
652	9	2.8	2.8	86.4059	-2.59643	8.7094	32.6823	-0.536701	control	FALSE
652	10	3.7	3.7	81.2861	-7.71624	11.0673	30.6512	0.945344	control	FALSE
652	12	5.4	5.4	92.9124	3.91001	7.20602	24.2444	0.26002	control	FALSE
652	12	6	6	94.8781	5.87569	6.59969	26.7004	0.308663	control	TRUE
653	7	0	-1	63.5093	0	23.158	27.4627	1.98444	other	FALSE
653	9	1.8	0.8	76.5331	13.0238	17.1695	21.4638	1.93156	other	TRUE
653	10	2.7	1.7	72.2012	8.69184	14.2531	19.9646	1.29474	other	TRUE
653	11	4.5	3.5	71.1826	7.67327	18.2099	34.9106	1.98196	other	TRUE
653	12	5.2	4.2	64.8166	1.30722	22.8244	39.9055	1.34561	other	FALSE
654	7	0	-1	82.9882	0	6.5476	12.0433	-0.655963	other	FALSE
654	9	1.8	0.8	79.659	-3.32913	4.07133	13.3911	0.661056	other	FALSE
654	10	2.7	1.7	81.774	-1.21418	-0.729105	0.631846	-0.745737	other	FALSE
654	11	4.5	3.5	81.9918	-0.996414	3.89484	5.65149	0.346226	other	FALSE
654	12	5.2	4.2	77.4138	-5.57433	9.18654	9.29062	0.852525	other	FALSE
655	10	0	0	93.5548	0	3.59908	11.7726	0.713908	other	FALSE
655	12	1.7	1.7	104.701	11.1459	6.6042	15.1849	1.04341	other	TRUE
655	12	2.4	2.4	103.109	9.55407	1.47732	12.5799	0.434047	other	TRUE
656	7	0	-0.1	76.6562	0	-2.99991	19.4215	-2.19084	case	FALSE
656	8	1	0.9	99.8663	23.2101	6.82019	17.8401	-0.470749	case	TRUE
657	10	0	-0.3	83.444	0	13.0681	35.1419	-0.179787	other	FALSE
657	12	2.3	2	93.5295	10.0855	1.22307	7.76685	-1.05336	other	TRUE
658	9	0	0	89.9907	0	5.47485	34.2618	-1.88427	other	FALSE
658	10	1.1	1.1	86.3268	-3.66391	7.82185	19.2541	-0.448287	other	FALSE
658	12	3.1	3.1	94.8399	4.8492	5.89814	25.5154	-0.673877	other	FALSE
659	9	0	-1.2	88.6999	0	9.055	27.4384	-0.405249	over	FALSE
659	13	3.6	2.4	73.3436	-15.3563	18.1909	38.6049	1.45804	over	FALSE
660	6	0	-0.7	81.1362	0	13.5819	26.5059	0.309635	over	FALSE
660	8	1.9	1.2	94.063	12.9269	6.94505	20.1095	0.245421	over	TRUE
661	6	0	-0.7	81.9785	0	11.8867	33.6005	-0.429011	over	FALSE
661	8	1.9	1.2	84.2228	2.24423	11.3564	25.3087	0.420675	over	FALSE
662	7	0	-0.4	89.4069	0	1.68439	19.84	-1.19442	over	FALSE
662	9	1.7	1.3	79.1852	-10.2218	6.69803	22.2747	-0.654673	over	FALSE
663	17	0	-0.2	101.8	0	2.1838	22.0895	-1.07928	over	FALSE
663	18	1.2	1	83.0029	-18.7975	9.08151	21.0243	0.193964	over	FALSE
664	8	0	-0.4	74.5692	0	-4.41912	28.5638	-3.10484	case	FALSE
664	10	1.4	1	88.5235	13.9543	11.5157	27.8565	0.29631	case	TRUE
665	7	0	-1	69.4183	0	-11.0932	47.2576	-5.54213	case	FALSE
665	9	2.1	1.1	86.4958	17.0775	7.10028	59.7147	-3.50277	case	TRUE
666	8	0	-1.4	88.4811	0	8.4223	15.1273	0.693471	over	FALSE
666	11	3.2	1.7	71.9343	-16.5468	22.1374	48.9203	0.0810982	over	FALSE
667	6	0	-0.1	77.6298	0	0.850322	25.5105	-1.05865	other	FALSE
667	7	1	0.9	88.2835	10.6537	2.73734	14.1521	-1.01468	other	TRUE
667	10	3.6	3.4	85.6212	7.99146	11.5304	29.3849	0.486747	other	TRUE
668	7	0	-1.3	100.284	0	5.64824	16.228	0.249792	over	FALSE
668	9	2.3	0.9	91.598	-8.68561	7.29382	20.441	0.778847	over	FALSE
669	7	0	-1.3	100.71	0	0.349166	14.1719	-1.3688	over	FALSE
669	9	2.3	0.9	81.0677	-19.6424	12.0318	25.2662	1.14607	over	FALSE
670	6	0	-0.7	74.6744	0	-10.3471	15.9812	-3.61447	case	FALSE
670	7	1.6	0.9	78.222	3.5476	-6.78304	-4.31118	-2.812	case	FALSE
671	6	0	-0.7	72.626	0	-13.3904	5.69196	-4.18665	control	FALSE
671	7	1.6	0.9	89.2684	16.6424	-0.483773	5.27354	-1.40259	control	TRUE
672	10	0	-0.9	76.1506	0	0.192964	7.50089	-1.04228	over	FALSE
672	12	1.9	1	84.9903	8.83966	5.04836	25.351	-0.365526	over	TRUE
673	9	0	0	85.5247	0	11.5767	22.0368	0.898981	over	FALSE
673	10	1	1	84.4374	-1.0873	9.23921	17.7577	1.00067	over	FALSE
674	9	0	0	99.7399	0	4.8559	18.0402	-0.352829	over	FALSE
674	10	1	1	89.0457	-10.6942	9.61167	19.5471	1.23405	over	FALSE
675	9	0	-0.4	84.6876	0	10.8015	29.5357	0.749865	over	FALSE
675	11	1.4	1	82.5864	-2.10118	10.9796	32.2771	0.0905742	over	FALSE
676	9	0	-0.4	101.573	0	6.64846	26.4588	-0.575314	over	FALSE
676	11	1.4	1	91.3821	-10.1911	8.84839	29.7078	0.181103	over	FALSE
677	9	0	-0.2	82.4401	0	14.4376	25.7301	1.4366	over	FALSE
677	10	1.1	0.9	84.0486	1.60854	9.46988	19.6082	1.2768	over	FALSE
678	9	0	-0.2	87.8955	0	12.5778	26.9167	0.694642	over	FALSE
678	10	1.1	0.9	88.5786	0.68303	10.4155	15.9551	0.868488	over	FALSE
679	5	0	-0.5	78.8066	0	0.628008	23.8631	-1.7338	other	FALSE
679	7	1.5	1	89.4346	10.628	4.25896	25.7361	-0.720985	other	TRUE
680	10	0	-0.7	89.6143	0	3.92567	42.4125	-1.36776	over	FALSE
680	11	1.8	1.1	72.7039	-16.9104	18.6588	40.1879	0.94096	over	FALSE
681	6	0	-0.8	94.6389	0	5.98091	21.2098	-0.0235591	over	FALSE
681	8	1.8	1	88.7339	-5.90497	7.59248	24.9963	-0.163096	over	FALSE
681	9	2.9	2.1	83.2861	-11.3528	10.706	26.4448	0.852443	over	FALSE
681	10	3.9	3.1	93.1234	-1.51546	4.3884	20.1857	-0.12782	over	FALSE
682	10	0	-0.9	97.2655	0	5.52887	17.8032	0.316182	over	FALSE
682	11	1.8	1	86.7272	-10.5383	-1.40681	16.5761	-1.00293	over	FALSE
682	13	3.1	2.2	95.2348	-2.03068	6.4013	21.2827	0.716275	over	FALSE
683	7	0	0	81.8078	0	11.4383	33.4359	0.503797	other	FALSE
683	8	0.8	0.8	98.5702	16.7625	6.11794	18.2123	-0.216126	other	TRUE
684	13	0	-0.3	80.1833	0	-7.72857	12.7025	-3.55298	case	FALSE
684	15	1.2	0.9	91.2292	11.046	-3.50959	3.18881	-1.94753	case	TRUE
684	16	2.3	2	95.7358	15.5526	-1.94752	6.51905	-1.92064	case	TRUE
684	17	3.4	3.1	91.7442	11.561	-2.5812	2.08666	-1.7843	case	TRUE
684	18	4.5	4.1	93.7056	13.5224	0.628274	5.02654	-1.19138	case	TRUE
685	12	0	0	80.4653	0	12.4968	24.0848	1.40926	other	FALSE
685	13	1	1	76.9187	-3.5466	11.3062	21.455	1.32682	other	FALSE
686	10	0	-0.4	47.5127	0	-57.3485	44.9229	-13.0544	case	FALSE
686	12	1.5	1.1	85.9753	38.4627	-5.26453	-4.00029	-2.93248	case	TRUE
687	14	0	0	76.8747	0	7.49091	21.6672	0.465042	other	FALSE
687	15	0.9	0.9	82.2591	5.38437	7.54101	15.0326	0.461157	other	TRUE
688	14	0	0	80.2304	0	10.1127	33.2974	-0.00963428	other	FALSE
688	15	0.9	0.9	84.226	3.9956	5.87185	20.6608	0.443091	other	FALSE
689	10	0	0	74.504	0	-2.26139	41.8945	-2.43564	control	FALSE
689	11	1.1	1.1	80.4592	5.95514	7.33708	27.6773	-0.156621	control	TRUE
690	10	0	0	76.2883	0	-3.32107	34.9541	-2.5859	control	FALSE
690	11	1.1	1.1	81.2477	4.95943	8.28848	20.3962	-0.32017	control	FALSE
691	5	0	-1.2	80.4679	0	4.28512	19.0074	-0.370874	over	FALSE
691	8	2.4	1.2	63.5706	-16.8973	25.3311	31.6855	2.86307	over	FALSE
691	11	5.3	4.2	68.5233	-11.9446	20.6338	39.3242	1.62015	over	FALSE
692	5	0	-1.2	88.5004	0	-1.88019	16.4153	-1.95347	over	FALSE
692	8	2.4	1.2	71.627	-16.8733	17.0375	23.6086	1.88068	over	FALSE
692	11	5.3	4.2	62.459	-26.0413	25.7553	39.1478	2.44303	over	FALSE
693	8	0	-0.2	96.9142	0	6.72542	19.9223	-0.0717567	other	FALSE
693	9	1.1	0.9	93.4507	-3.46357	6.98385	16.0294	-0.0240511	other	FALSE
694	5	0	-0.7	92.6364	0	7.86224	17.9104	1.0266	over	FALSE
694	7	1.6	0.8	88.2607	-4.37566	5.59108	15.1468	-0.0601607	over	FALSE
695	11	0	-0.8	81.2955	0	12.0865	48.5024	-2.20822	control	FALSE
695	13	2.2	1.4	74.7878	-6.50774	15.7845	25.0956	1.1804	control	FALSE
696	11	0	-0.6	66.9812	0	24.697	53.8295	0.984009	other	FALSE
696	13	1.4	0.8	72.8307	5.84955	16.351	29.2205	2.47376	other	TRUE
696	15	3.7	3.1	76.2338	9.25266	15.9939	30.3824	2.32287	other	TRUE
697	11	0	-0.6	72.7156	0	18.7207	51.6479	0.0821103	other	FALSE
697	13	1.4	0.8	76.4871	3.77148	14.8299	29.0938	1.99214	other	FALSE
697	15	3.7	3.1	72.0186	-0.697048	17.5944	26.8857	2.79565	other	FALSE
698	10	0	-0.5	66.9631	0	6.47351	18.0684	1.46657	over	FALSE
698	12	1.3	0.8	99.3243	32.3613	6.86527	12.2968	0.458327	over	TRUE
699	6	0	-0.5	83.4732	0	0.11519	20.1991	-1.25444	over	FALSE
699	8	1.8	1.2	99.7285	16.2553	9.08559	21.3284	1.25533	over	TRUE
700	7	0	-0.5	83.0871	0	-2.56962	31.5148	-2.62127	case	FALSE
700	9	1.7	1.1	84.3239	1.23687	10.8421	23.8937	0.955358	case	FALSE
701	6	0	-0.7	102.708	0	1.91887	37.2722	-2.03469	case	FALSE
701	8	1.5	0.8	89.9475	-12.761	9.2829	38.8038	-1.2109	case	FALSE
701	9	2.9	2.2	83.0689	-19.6396	11.008	52.3821	-2.06951	case	FALSE
702	6	0	-0.7	89.5336	0	3.73464	40.457	-2.65849	case	FALSE
702	8	1.5	0.8	91.5398	2.00619	6.94964	34.273	-0.695299	case	FALSE
702	9	2.9	2.2	76.3684	-13.1652	15.9565	54.1566	-1.06426	case	FALSE
703	9	0	-0.5	73.6402	0	12.2016	18.0871	1.1352	other	FALSE
703	10	1.4	0.9	84.3788	10.7386	7.15388	15.5875	0.378842	other	TRUE
704	11	0	-0.7	85.247	0	9.45663	25.6837	0.523227	other	FALSE
704	12	1.6	0.9	90.1231	4.8761	5.97357	16.2184	-0.0828339	other	FALSE
704	14	3.6	2.8	86.9521	1.70518	8.25392	11.7391	0.536177	other	FALSE
705	9	0	-0.5	73.8586	0	12.627	19.4363	1.19614	other	FALSE
705	10	1.4	0.9	84.7093	10.8506	6.85252	20.1134	0.241014	other	TRUE
706	11	0	-0.7	91.4492	0	6.43173	24.4349	-0.0545554	other	FALSE
706	12	1.6	0.9	82.2184	-9.23084	9.47824	25.5537	0.111237	other	FALSE
706	14	3.6	2.8	84.0456	-7.40367	10.2472	24.3464	0.619283	other	FALSE
707	11	0	-0.4	84.409	0	-0.408202	-2.39617	-0.179347	over	FALSE
707	12	1.6	1.2	93.4814	9.0724	8.78066	14.9436	1.37188	over	TRUE
708	5	0	-0.4	68.5048	0	-17.8888	55.7981	-9.29472	case	FALSE
708	6	1.6	1.2	74.8228	6.318	12.6912	43.8296	-0.951891	case	TRUE
708	10	5.3	4.9	69.2327	0.727945	19.7776	44.5716	0.684078	case	FALSE
709	5	0	-0.4	48.1227	0	-55.8139	52.0445	-16.1851	case	FALSE
709	6	1.6	1.2	82.6146	34.4919	3.70396	45.6688	-3.13465	case	TRUE
709	10	5.3	4.9	71.4948	23.3721	17.7664	38.8785	1.17333	case	TRUE
710	9	0	-0.2	87.9259	0	7.15919	17.4626	-0.25672	other	FALSE
710	11	1.6	1.4	74.3302	-13.5956	14.512	29.1629	0.649052	other	FALSE
710	12	3.1	2.9	81.1777	-6.74814	8.13225	20.8176	-0.425339	other	FALSE
711	11	0	-0.1	77.2375	0	15.1669	21.3829	1.26605	over	FALSE
711	12	1.2	1	86.9074	9.66986	1.5631	9.72672	0.484119	over	TRUE
712	16	0	-0.1	89.0081	0	7.81878	30.7074	-1.02308	other	FALSE
712	17	1.5	1.4	87.8049	-1.20326	3.42295	11.3451	-0.83086	other	FALSE
713	7	0	-0.5	88.7124	0	0.640419	15.5729	-2.01424	case	FALSE
713	10	3.2	2.7	86.4074	-2.30502	9.51152	43.9608	-2.01293	case	FALSE
714	7	0	-0.2	83.2689	0	13.3188	42.4564	-1.06364	over	FALSE
714	8	1.5	1.3	76.5803	-6.68859	16.1946	33.0854	0.534523	over	FALSE
715	5	0	-0.8	88.774	0	9.0576	21.8652	-0.0986829	other	FALSE
715	7	1.9	1.1	88.5191	-0.254917	2.47182	18.7537	-1.02367	other	FALSE
716	7	0	-0.1	84.7945	0	-0.116285	22.8716	-0.925848	other	FALSE
716	8	1	0.9	109.602	24.808	2.97921	9.80892	-0.57832	other	TRUE
717	10	0	-0.3	80.3437	0	-6.81051	15.3294	-3.48013	control	FALSE
717	11	1.4	1	85.6238	5.2801	10.6893	19.7587	1.28463	control	TRUE
717	13	3.7	3.3	83.7704	3.42667	9.24671	32.299	-0.328681	control	FALSE
718	10	0	-0.3	81.4283	0	0.0953108	11.1027	-0.985869	over	FALSE
718	11	1.4	1	81.5104	0.0821448	9.70934	24.3779	0.814209	over	FALSE
718	13	3.7	3.3	85.8953	4.46696	6.36849	36.7762	-1.18828	over	FALSE
719	5	0	-0.2	65.0819	0	-18.3638	-0.478829	-4.90251	case	FALSE
719	6	1.1	0.9	70.1752	5.09327	-14.0883	9.43339	-4.06341	case	TRUE
719	7	2.4	2.2	81.6177	16.5358	-5.81596	6.56863	-2.80569	case	TRUE
720	5	0	-0.5	75.3884	0	15.0839	30.2189	1.08322	other	FALSE
720	6	1.7	1.2	72.05	-3.33839	-11.6876	43.501	-6.23033	other	FALSE
720	8	2.9	2.4	80.5261	5.13771	14.3139	27.1604	1.55112	other	TRUE
721	5	0	-0.2	78.4825	0	17.8149	27.2284	3.21184	over	FALSE
721	6	1	0.7	84.1153	5.63277	14.47	20.8108	2.10091	over	TRUE
722	5	0	-1.4	52.429	0	-41.5278	14.6728	-9.8672	case	FALSE
722	7	2.3	1	88.4996	36.0706	2.85425	3.08219	1.40155	case	TRUE
723	14	0	-0.2	59.1039	0	33.3251	95.9462	-5.00338	control	FALSE
723	16	1.5	1.3	76.924	17.8201	12.7666	27.7884	1.75146	control	TRUE
724	8	0	-0.4	92.2579	0	2.92072	7.02634	-0.910503	other	FALSE
724	10	2.8	2.3	83.2029	-9.05497	9.21976	13.9901	0.313218	other	FALSE
725	9	0	-0.3	86.6083	0	9.22548	14.6884	0.756766	other	FALSE
725	11	1.3	1	94.9695	8.36119	8.17838	14.2421	0.332787	other	TRUE
725	12	2.9	2.6	86.1728	-0.435483	5.03614	7.01857	-0.126059	other	FALSE
726	9	0	-0.3	90.3585	0	8.0129	14.2195	0.34243	other	FALSE
726	11	1.3	1	87.3006	-3.05784	4.79126	7.86942	0.168745	other	FALSE
727	12	0	-0.8	66.0569	0	-17.298	37.3088	-5.36419	case	FALSE
727	13	1.6	0.8	83.314	17.2571	10.7231	25.6106	0.67094	case	TRUE
728	7	0	-0.8	99.0772	0	1.14637	16.266	-1.53912	over	FALSE
728	8	1.5	0.7	103.768	4.69111	0.767064	10.453	-0.946195	over	FALSE
729	7	0	-0.8	86.2533	0	-3.8091	12.8708	-2.57496	case	FALSE
729	8	1.5	0.7	87.3246	1.07129	6.76022	20.03	0.0770089	case	FALSE
730	6	0	-0.2	79.3218	0	0.897933	20.0296	-1.63728	over	FALSE
730	7	1.2	0.9	92.6463	13.3245	8.45037	23.3517	-0.472292	over	TRUE
731	9	0	-0.6	93.3294	0	2.72451	11.1596	-1.36573	over	FALSE
731	10	1.6	1	91.6951	-1.63433	5.38241	14.7336	0.0233666	over	FALSE
731	12	3	2.4	93.9261	0.596742	3.94067	16.298	-0.777027	over	FALSE
732	11	0	-0.2	89.337	0	2.14745	16.475	-1.14495	over	FALSE
732	13	2	1.9	91.2615	1.92449	5.97776	12.4641	0.279453	over	FALSE
733	7	0	-0.8	73.8996	0	-8.43805	3.42452	-1.99456	over	FALSE
733	9	1.9	1	87.9807	14.0811	-0.591914	10.1667	-1.00989	over	TRUE
734	7	0	-0.2	63.5743	0	-15.608	-9.35337	-3.66191	case	FALSE
734	8	1	0.8	70.8698	7.2955	-12.5288	0.0629063	-4.05506	case	TRUE
734	17	10.4	10.2	89.705	26.1307	3.88238	-0.369996	0.542282	case	TRUE
735	8	0	-0.1	83.5124	0	13.7176	36.663	0.45388	other	FALSE
735	8	0.9	0.8	74.856	-8.65638	22.044	41.8936	1.62739	other	FALSE
736	9	0	-0.2	81.3561	0	11.452	35.6713	0.261585	other	FALSE
736	10	1.1	1	82.3136	0.957469	3.92693	10.3678	1.15421	other	FALSE
736	12	3.4	3.2	85.4068	4.05073	7.45994	19.6595	0.695814	other	FALSE
737	9	0	-0.2	76.7581	0	13.6101	38.0556	0.375284	other	FALSE
737	10	1.1	1	75.8607	-0.897352	11.3004	20.2087	2.16366	other	FALSE
737	12	3.4	3.2	74.4951	-2.263	15.9331	24.2767	1.90784	other	FALSE
738	7	0	-0.2	88.5571	0	11.1681	16.5923	1.1143	other	FALSE
738	8	1.1	0.9	80.6044	-7.95268	10.7966	19.2859	0.830946	other	FALSE
739	11	0	0	76.265	0	16.8461	20.6337	1.68406	over	FALSE
739	12	1	1	89.6594	13.3944	7.77753	17.9471	0.37861	over	TRUE
740	7	0	-0.1	76.6418	0	-4.78535	18.507	-2.91645	case	FALSE
740	8	1	0.9	80.9813	4.33943	-4.84537	4.10213	-2.55799	case	FALSE
741	5	0	-0.2	82.3192	0	-7.92638	-1.2544	-3.04867	control	FALSE
741	6	1.2	1.1	89.6649	7.34572	1.31978	5.09827	-1.51459	control	TRUE
[truncated: 398 more rows]

## Sheet: summary-stats
			Case	Control	Over	Other
	n		160	61	288	382
	Age at pre-surgery visit (years)	Mean	9.1	10.1	9.8	10.5
		SD	3.3	3.5	3.1	3.2
	Years Walking (Age at pre-surgery visit - Age at First Step)	Mean	6.6	7.8	7.5	8.2
		SD	3.4	3.5	3.2	3.3
	Time elapsed from pre-surgery to post-surgery visit (years)	Mean	1.57	1.57	1.53	1.58
		SD	0.57	0.52	0.53	0.65
	Time elapsed from surgery to post-surgery visit (years)	Mean	1.15	1.21	1.15	1.15
		SD	0.51	0.5	0.56	0.43
	Number of concomitant surgeries (ipsilateral)	Mean	4.1	2.8	4.3	2.7
		Median	4	3	4	2
	GMFCS Level (%) (computed based on available data)	I	22	3	40	27
		II	28	20	34	43
		III	48	67	24	31
	Height (cm)	Mean	125	129	130	135
		SD	19	20	17	18
	Mass (kg)	Mean	28	31	31	33
		SD	13	17	14	13
	BMI	Mean	17.1	17.4	17.7	17.6
		SD	3.5	3.9	3.9	3.1
	ADI @ pre-surgery visit	Mean	71.6	75.7	85.1	81.7
		SD	11.3	9.5	8.8	10
	Selective Motor Control Score	Median	0.5	0.42	0.64	0.43
	Strength Score	Median	0.54	0.51	0.62	0.56
	Spasticity Score	Median	0.21	0.13	0.16	0.11
