# Supplementary material for: Pre-operative gastrocnemius lengths in gait predict outcomes following gastrocnemius lengthening surgery in children with cerebral palsy
Source: PLoS One. 2020 Jun 5;15(6):e0233706. doi: 10.1371/journal.pone.0233706 (PMC7274436; doi:10.1371/journal.pone.0233706)
Supplement: S1 Worksheet — This file contains four Microsoft Excel sheets: (1) “Surgery Calculator”, where users enter knee and ankle flexion kinematics normalized to the gait cycle; a plot of gastrocnemius length over the gait cycle is generated from these input data; (2) “GasMed_Lengths_REF”, which contains a reference table of gastrocnemius lengths computed from the musculoskeletal model used in this study; (3) “GasMed_Lengths_TD”, which contains reference data for the mean and standard deviation of gastrocnemius length over the gait cycle for typical gait; and (4) “Summary Statistics”, which contains summary data describing patient demographics, clinical severity, and surgical treatment. (XLSX) [file pone.0233706.s002.xlsx]

## Sheet: Surgery Calculator
	This worksheet is associated with the analysis presented in:
	Pre-operative gastrocnemius lengths in gait predict short- and long-term outcomes following gastrocnemius lengthening surgery in children with cerebral palsy
	Rajagopal, A., Kidziński, Ł., McGlaughlin, A.S., Hicks, J.L., Delp, S.L., Schwartz, M.H.
	Ankle dorsiflexion and knee flexion angles over the gait cycle are measured from motion capture data.
	Gastrocnemius lengths are estimated using a generic musculoskeletal model in simulation software OpenSim.
	Directions
	In table below, enter ankle dorsiflexion and knee flexion angle over the gait cycle.
	The gastrocnemius muscle-tendon length will be computed and plotted on the figure to the right.
	Plot Options:
	Surgery SD Cutoff
	2
	Peak Gastrocnemius Muscle-Tendon Length (Z-score compared to normal lengths)
	1.1191
	Percent Gait Cycle	Ankle Dorsiflexion Angle	Knee Flexion Angle	Gastroc Length	Normalized Gastroc Length
	0	1.4422	2.3	0.45746	0.983022
	2	-0.893	2.9507	0.45595	0.979777
	4	-2.9336	5.8415	0.45436	0.97636
	6	-3.406	9.555	0.45414	0.975887
	8	-2.4864	13.348	0.45466	0.977005
	10	-1.0341	16.694	0.45502	0.977778
	12	0.51562	17.603	0.4564	0.980744
	14	2.1469	17.567	0.45715	0.982356
	16	3.8943	19.472	0.45851	0.985278
	18	5.7378	20.325	0.45985	0.988157
	20	7.5801	19.474	0.46143	0.991553
	22	9.2749	18.89	0.46216	0.993121
	24	10.672	17.479	0.46382	0.996689
	26	11.655	15.736	0.46464	0.998451
	28	12.259	13.616	0.46484	0.99888
	30	12.7	12.287	0.46572	1.00077
	32	13.212	11.195	0.46579	1.00092
	34	13.866	10.248	0.46656	1.00258
	36	14.55	8.3607	0.46738	1.00434
	38	15.102	7.0791	0.46743	1.00445
	40	15.501	6.2832	0.46816	1.00601
	42	15.92	5.8464	0.46816	1.00601
	44	16.523	5.8695	0.46884	1.00748
	46	17.21	6.7914	0.4688	1.00739
	48	17.666	8.5949	0.46937	1.00861
	50	17.543	11.467	0.46924	1.00834
	52	16.457	15.071	0.46753	1.00466
	54	13.902	20.288	0.46557	1.00045
	56	9.3923	27.44	0.46068	0.989941
	58	3.2215	34.877	0.4532	0.973868
	60	-2.9879	41.786	0.44575	0.957858
	62	-7.1244	48.515	0.43953	0.944492
	64	-8.5618	54.459	0.43561	0.936069
	66	-8.2379	58.748	0.43389	0.932373
	68	-7.1824	61.963	0.43312	0.930718
	70	-5.7411	64.086	0.43284	0.930117
	72	-3.8717	64.989	0.43384	0.932265
	74	-1.6214	65.262	0.43534	0.935489
	76	0.76731	64.039	0.43811	0.941441
	78	2.8854	60.632	0.44114	0.947952
	80	4.461	55.792	0.4444	0.954957
	82	5.3847	50.453	0.44805	0.962801
	84	5.6141	44.19	0.45156	0.970343
	86	5.193	36.713	0.45386	0.975286
	88	4.3654	28.748	0.45629	0.980508
	90	3.5738	20.561	0.45825	0.984719
	92	3.1493	13.284	0.4584	0.985042
	94	3.1125	6.7807	0.4588	0.985901
	96	3.2688	1.5769	0.45895	0.986224
	98	3.1728	-1.5195	0.45893	0.986181
	100	1.9264	-2.3351	0.45818	0.984569

## Sheet: GasMed_Lengths_REF
		Knee Flexion Angle →
		-20	-19	-18	-17	-16	-15	-14	-13	-12	-11	-10	-9	-8	-7	-6	-5	-4	-3	-2	-1	0	1	2	3	4	5	6	7	8	9	10	11	12	13	14	15	16	17	18	19	20	21	22	23	24	25	26	27
← Ankle Dorsiflexion Angle	-90	0.40655	0.40675	0.40693	0.4071	0.40726	0.4074	0.40754	0.40766	0.40777	0.40787	0.40796	0.40804	0.40811	0.40818	0.40823	0.40827	0.40831	0.40833	0.40835	0.40836	0.40836	0.40835	0.40834	0.40831	0.40829	0.40825	0.40821	0.40816	0.4081	0.40804	0.40797	0.40789	0.40781	0.40772	0.40763	0.40753	0.40742	0.40731	0.40719	0.40707	0.40694	0.4068	0.40666	0.40651	0.40636	0.4062	0.40592	0.40556
	-89	0.4066	0.40679	0.40698	0.40714	0.4073	0.40745	0.40758	0.40771	0.40782	0.40792	0.40801	0.40809	0.40816	0.40822	0.40827	0.40832	0.40835	0.40838	0.4084	0.4084	0.4084	0.4084	0.40838	0.40836	0.40833	0.4083	0.40825	0.4082	0.40815	0.40808	0.40801	0.40794	0.40786	0.40777	0.40768	0.40757	0.40747	0.40736	0.40724	0.40711	0.40698	0.40685	0.40671	0.40656	0.40641	0.40625	0.40597	0.40561
	-88	0.40666	0.40685	0.40704	0.40721	0.40736	0.40751	0.40764	0.40777	0.40788	0.40798	0.40807	0.40815	0.40822	0.40828	0.40834	0.40838	0.40841	0.40844	0.40846	0.40847	0.40847	0.40846	0.40845	0.40842	0.4084	0.40836	0.40832	0.40827	0.40821	0.40815	0.40808	0.408	0.40792	0.40783	0.40774	0.40764	0.40753	0.40742	0.4073	0.40718	0.40705	0.40691	0.40677	0.40663	0.40647	0.40632	0.40603	0.40567
	-87	0.40673	0.40693	0.40711	0.40728	0.40744	0.40759	0.40772	0.40784	0.40796	0.40806	0.40815	0.40823	0.4083	0.40836	0.40841	0.40846	0.40849	0.40852	0.40854	0.40854	0.40855	0.40854	0.40852	0.4085	0.40847	0.40844	0.40839	0.40834	0.40829	0.40822	0.40816	0.40808	0.408	0.40791	0.40782	0.40772	0.40761	0.4075	0.40738	0.40726	0.40713	0.40699	0.40685	0.4067	0.40655	0.4064	0.40611	0.40575
	-86	0.40682	0.40702	0.4072	0.40737	0.40753	0.40768	0.40781	0.40794	0.40805	0.40815	0.40824	0.40832	0.40839	0.40845	0.40851	0.40855	0.40859	0.40861	0.40863	0.40864	0.40864	0.40863	0.40862	0.4086	0.40857	0.40853	0.40849	0.40844	0.40838	0.40832	0.40825	0.40817	0.40809	0.40801	0.40791	0.40781	0.4077	0.40759	0.40747	0.40735	0.40722	0.40709	0.40695	0.4068	0.40665	0.40649	0.40621	0.40585
	-85	0.40693	0.40713	0.40731	0.40748	0.40764	0.40779	0.40792	0.40804	0.40816	0.40826	0.40835	0.40843	0.4085	0.40856	0.40861	0.40866	0.40869	0.40872	0.40874	0.40875	0.40875	0.40874	0.40873	0.4087	0.40868	0.40864	0.4086	0.40855	0.40849	0.40843	0.40836	0.40828	0.4082	0.40811	0.40802	0.40792	0.40781	0.4077	0.40758	0.40746	0.40733	0.4072	0.40705	0.40691	0.40676	0.4066	0.40632	0.40596
	-84	0.40705	0.40725	0.40743	0.4076	0.40776	0.40791	0.40804	0.40817	0.40828	0.40838	0.40847	0.40855	0.40862	0.40869	0.40874	0.40878	0.40882	0.40884	0.40886	0.40887	0.40887	0.40886	0.40885	0.40883	0.4088	0.40876	0.40872	0.40867	0.40862	0.40855	0.40848	0.40841	0.40833	0.40824	0.40814	0.40804	0.40794	0.40783	0.40771	0.40758	0.40745	0.40732	0.40718	0.40703	0.40688	0.40672	0.40644	0.40608
	-83	0.40719	0.40739	0.40757	0.40774	0.4079	0.40805	0.40818	0.4083	0.40842	0.40852	0.40861	0.40869	0.40876	0.40882	0.40888	0.40892	0.40895	0.40898	0.409	0.40901	0.40901	0.409	0.40899	0.40897	0.40894	0.4089	0.40886	0.40881	0.40875	0.40869	0.40862	0.40855	0.40847	0.40838	0.40828	0.40818	0.40808	0.40796	0.40785	0.40772	0.40759	0.40746	0.40732	0.40717	0.40702	0.40686	0.40658	0.40622
	-82	0.40734	0.40754	0.40772	0.40789	0.40805	0.4082	0.40833	0.40846	0.40857	0.40867	0.40876	0.40884	0.40891	0.40898	0.40903	0.40907	0.40911	0.40913	0.40915	0.40916	0.40916	0.40916	0.40914	0.40912	0.40909	0.40906	0.40901	0.40896	0.40891	0.40885	0.40878	0.4087	0.40862	0.40853	0.40844	0.40834	0.40823	0.40812	0.408	0.40788	0.40775	0.40761	0.40747	0.40733	0.40718	0.40702	0.40674	0.40638
	-81	0.40751	0.4077	0.40789	0.40806	0.40822	0.40837	0.4085	0.40862	0.40874	0.40884	0.40893	0.40901	0.40908	0.40914	0.4092	0.40924	0.40928	0.4093	0.40932	0.40933	0.40933	0.40933	0.40931	0.40929	0.40926	0.40923	0.40918	0.40913	0.40908	0.40901	0.40895	0.40887	0.40879	0.4087	0.40861	0.40851	0.4084	0.40829	0.40817	0.40805	0.40792	0.40778	0.40764	0.4075	0.40734	0.40719	0.40691	0.40655
	-80	0.40769	0.40789	0.40807	0.40824	0.4084	0.40855	0.40868	0.40881	0.40892	0.40902	0.40911	0.40919	0.40926	0.40933	0.40938	0.40942	0.40946	0.40949	0.4095	0.40951	0.40952	0.40951	0.40949	0.40947	0.40944	0.40941	0.40937	0.40932	0.40926	0.4092	0.40913	0.40906	0.40897	0.40889	0.40879	0.40869	0.40858	0.40847	0.40836	0.40823	0.4081	0.40797	0.40783	0.40768	0.40753	0.40737	0.40709	0.40673
	-79	0.40788	0.40808	0.40827	0.40844	0.4086	0.40874	0.40888	0.409	0.40912	0.40922	0.40931	0.40939	0.40946	0.40952	0.40958	0.40962	0.40966	0.40968	0.4097	0.40971	0.40971	0.40971	0.40969	0.40967	0.40964	0.40961	0.40957	0.40952	0.40946	0.4094	0.40933	0.40925	0.40917	0.40908	0.40899	0.40889	0.40878	0.40867	0.40855	0.40843	0.4083	0.40817	0.40803	0.40788	0.40773	0.40757	0.40729	0.40693
	-78	0.4081	0.40829	0.40848	0.40865	0.40881	0.40896	0.40909	0.40921	0.40933	0.40943	0.40952	0.4096	0.40967	0.40974	0.40979	0.40984	0.40987	0.4099	0.40991	0.40992	0.40993	0.40992	0.40991	0.40988	0.40986	0.40982	0.40978	0.40973	0.40967	0.40961	0.40954	0.40947	0.40939	0.4093	0.4092	0.4091	0.409	0.40889	0.40877	0.40865	0.40852	0.40838	0.40824	0.40809	0.40794	0.40779	0.4075	0.40714
	-77	0.40832	0.40852	0.4087	0.40888	0.40903	0.40918	0.40932	0.40944	0.40955	0.40966	0.40975	0.40983	0.4099	0.40996	0.41002	0.41006	0.4101	0.41012	0.41014	0.41015	0.41015	0.41015	0.41013	0.41011	0.41008	0.41005	0.41001	0.40996	0.4099	0.40984	0.40977	0.4097	0.40961	0.40953	0.40943	0.40933	0.40923	0.40911	0.409	0.40887	0.40874	0.40861	0.40847	0.40832	0.40817	0.40801	0.40773	0.40737
	-76	0.40856	0.40876	0.40894	0.40912	0.40927	0.40942	0.40956	0.40968	0.40979	0.4099	0.40999	0.41007	0.41014	0.41021	0.41026	0.4103	0.41034	0.41037	0.41038	0.41039	0.4104	0.41039	0.41038	0.41036	0.41033	0.41029	0.41025	0.4102	0.41014	0.41008	0.41001	0.40994	0.40986	0.40977	0.40968	0.40958	0.40947	0.40936	0.40924	0.40912	0.40899	0.40885	0.40871	0.40857	0.40841	0.40826	0.40798	0.40762
	-75	0.40881	0.40901	0.4092	0.40937	0.40953	0.40968	0.40981	0.40994	0.41005	0.41015	0.41024	0.41033	0.4104	0.41046	0.41051	0.41056	0.4106	0.41062	0.41064	0.41065	0.41065	0.41065	0.41063	0.41061	0.41058	0.41055	0.41051	0.41046	0.4104	0.41034	0.41027	0.4102	0.41011	0.41003	0.40993	0.40983	0.40973	0.40962	0.4095	0.40937	0.40925	0.40911	0.40897	0.40882	0.40867	0.40851	0.40823	0.40787
	-74	0.40908	0.40928	0.40947	0.40964	0.4098	0.40995	0.41008	0.41021	0.41032	0.41042	0.41051	0.4106	0.41067	0.41073	0.41078	0.41083	0.41087	0.41089	0.41091	0.41092	0.41092	0.41092	0.4109	0.41088	0.41085	0.41082	0.41078	0.41073	0.41067	0.41061	0.41054	0.41047	0.41039	0.4103	0.4102	0.4101	0.41	0.40989	0.40977	0.40965	0.40952	0.40938	0.40924	0.4091	0.40894	0.40879	0.40851	0.40815
	-73	0.40936	0.40956	0.40975	0.40992	0.41008	0.41023	0.41036	0.41049	0.4106	0.41071	0.4108	0.41088	0.41095	0.41102	0.41107	0.41111	0.41115	0.41118	0.4112	0.41121	0.41121	0.4112	0.41119	0.41117	0.41114	0.4111	0.41106	0.41101	0.41096	0.4109	0.41083	0.41075	0.41067	0.41058	0.41049	0.41039	0.41028	0.41017	0.41006	0.40993	0.4098	0.40967	0.40953	0.40938	0.40923	0.40907	0.40879	0.40843
	-72	0.40966	0.40986	0.41005	0.41022	0.41038	0.41053	0.41066	0.41079	0.4109	0.411	0.4111	0.41118	0.41125	0.41131	0.41137	0.41141	0.41145	0.41148	0.41149	0.4115	0.41151	0.4115	0.41149	0.41147	0.41144	0.4114	0.41136	0.41131	0.41126	0.4112	0.41113	0.41105	0.41097	0.41088	0.41079	0.41069	0.41058	0.41047	0.41035	0.41023	0.4101	0.40997	0.40983	0.40968	0.40953	0.40937	0.40909	0.40873
	-71	0.40997	0.41017	0.41036	0.41053	0.41069	0.41084	0.41097	0.4111	0.41121	0.41131	0.41141	0.41149	0.41156	0.41163	0.41168	0.41172	0.41176	0.41179	0.41181	0.41182	0.41182	0.41181	0.4118	0.41178	0.41175	0.41172	0.41168	0.41163	0.41157	0.41151	0.41144	0.41137	0.41128	0.4112	0.4111	0.411	0.4109	0.41079	0.41067	0.41055	0.41042	0.41028	0.41014	0.41	0.40984	0.40969	0.40941	0.40905
	-70	0.41029	0.41049	0.41068	0.41085	0.41101	0.41116	0.4113	0.41142	0.41154	0.41164	0.41173	0.41182	0.41189	0.41195	0.41201	0.41205	0.41209	0.41211	0.41213	0.41214	0.41215	0.41214	0.41213	0.41211	0.41208	0.41204	0.412	0.41195	0.4119	0.41184	0.41177	0.41169	0.41161	0.41152	0.41143	0.41133	0.41123	0.41111	0.411	0.41087	0.41074	0.41061	0.41047	0.41032	0.41017	0.41001	0.40973	0.40937
	-69	0.41063	0.41083	0.41102	0.41119	0.41135	0.4115	0.41164	0.41176	0.41188	0.41198	0.41207	0.41215	0.41223	0.41229	0.41234	0.41239	0.41243	0.41245	0.41247	0.41248	0.41249	0.41248	0.41247	0.41245	0.41242	0.41238	0.41234	0.41229	0.41224	0.41218	0.41211	0.41203	0.41195	0.41187	0.41177	0.41167	0.41157	0.41145	0.41134	0.41121	0.41109	0.41095	0.41081	0.41066	0.41051	0.41035	0.41007	0.40971
	-68	0.41098	0.41118	0.41137	0.41154	0.4117	0.41185	0.41199	0.41211	0.41223	0.41233	0.41242	0.41251	0.41258	0.41264	0.4127	0.41274	0.41278	0.41281	0.41283	0.41284	0.41284	0.41283	0.41282	0.4128	0.41277	0.41274	0.4127	0.41265	0.41259	0.41253	0.41246	0.41239	0.41231	0.41222	0.41213	0.41203	0.41192	0.41181	0.41169	0.41157	0.41144	0.41131	0.41116	0.41102	0.41087	0.41071	0.41043	0.41007
	-67	0.41135	0.41155	0.41173	0.41191	0.41207	0.41222	0.41235	0.41248	0.41259	0.4127	0.41279	0.41287	0.41295	0.41301	0.41306	0.41311	0.41315	0.41317	0.41319	0.4132	0.41321	0.4132	0.41319	0.41317	0.41314	0.41311	0.41306	0.41301	0.41296	0.4129	0.41283	0.41276	0.41267	0.41259	0.41249	0.41239	0.41229	0.41218	0.41206	0.41194	0.41181	0.41167	0.41153	0.41139	0.41123	0.41108	0.4108	0.41044
	-66	0.41172	0.41192	0.41211	0.41228	0.41245	0.41259	0.41273	0.41286	0.41297	0.41308	0.41317	0.41325	0.41332	0.41339	0.41344	0.41349	0.41353	0.41355	0.41357	0.41358	0.41359	0.41358	0.41357	0.41355	0.41352	0.41349	0.41344	0.41339	0.41334	0.41328	0.41321	0.41314	0.41306	0.41297	0.41287	0.41277	0.41267	0.41256	0.41244	0.41232	0.41219	0.41205	0.41191	0.41177	0.41162	0.41146	0.41118	0.41082
	-65	0.41211	0.41231	0.4125	0.41268	0.41284	0.41299	0.41312	0.41325	0.41336	0.41347	0.41356	0.41364	0.41372	0.41378	0.41383	0.41388	0.41392	0.41395	0.41396	0.41398	0.41398	0.41397	0.41396	0.41394	0.41391	0.41388	0.41384	0.41379	0.41373	0.41367	0.4136	0.41353	0.41345	0.41336	0.41327	0.41317	0.41306	0.41295	0.41283	0.41271	0.41258	0.41245	0.41231	0.41216	0.41201	0.41185	0.41157	0.41121
	-64	0.41252	0.41272	0.4129	0.41308	0.41324	0.41339	0.41353	0.41365	0.41377	0.41387	0.41396	0.41405	0.41412	0.41419	0.41424	0.41429	0.41432	0.41435	0.41437	0.41438	0.41438	0.41438	0.41437	0.41435	0.41432	0.41428	0.41424	0.41419	0.41414	0.41408	0.41401	0.41394	0.41385	0.41377	0.41367	0.41358	0.41347	0.41336	0.41324	0.41312	0.41299	0.41285	0.41271	0.41257	0.41242	0.41226	0.41198	0.41162
	-63	0.41293	0.41313	0.41332	0.41349	0.41366	0.4138	0.41394	0.41407	0.41418	0.41429	0.41438	0.41447	0.41454	0.4146	0.41466	0.4147	0.41474	0.41477	0.41479	0.4148	0.4148	0.4148	0.41478	0.41476	0.41474	0.4147	0.41466	0.41461	0.41456	0.4145	0.41443	0.41435	0.41427	0.41419	0.41409	0.41399	0.41389	0.41378	0.41366	0.41354	0.41341	0.41327	0.41313	0.41299	0.41284	0.41268	0.4124	0.41204
	-62	0.41336	0.41356	0.41375	0.41392	0.41408	0.41423	0.41437	0.4145	0.41461	0.41472	0.41481	0.41489	0.41497	0.41503	0.41509	0.41513	0.41517	0.4152	0.41522	0.41523	0.41523	0.41523	0.41521	0.41519	0.41517	0.41513	0.41509	0.41504	0.41499	0.41493	0.41486	0.41479	0.4147	0.41462	0.41452	0.41443	0.41432	0.41421	0.41409	0.41397	0.41384	0.41371	0.41357	0.41342	0.41327	0.41311	0.41283	0.41247
	-61	0.4138	0.414	0.41419	0.41436	0.41452	0.41467	0.41481	0.41494	0.41505	0.41516	0.41525	0.41534	0.41541	0.41547	0.41553	0.41557	0.41561	0.41564	0.41566	0.41567	0.41567	0.41567	0.41566	0.41564	0.41561	0.41558	0.41554	0.41549	0.41543	0.41537	0.4153	0.41523	0.41515	0.41506	0.41497	0.41487	0.41476	0.41465	0.41454	0.41441	0.41428	0.41415	0.41401	0.41386	0.41371	0.41355	0.41327	0.41291
	-60	0.41425	0.41445	0.41464	0.41481	0.41498	0.41513	0.41526	0.41539	0.41551	0.41561	0.41571	0.41579	0.41586	0.41593	0.41598	0.41603	0.41607	0.41609	0.41611	0.41613	0.41613	0.41612	0.41611	0.41609	0.41607	0.41603	0.41599	0.41594	0.41589	0.41583	0.41576	0.41568	0.4156	0.41552	0.41542	0.41533	0.41522	0.41511	0.41499	0.41487	0.41474	0.4146	0.41446	0.41432	0.41417	0.41401	0.41373	0.41337
	-59	0.41471	0.41492	0.4151	0.41528	0.41544	0.41559	0.41573	0.41586	0.41597	0.41608	0.41617	0.41625	0.41633	0.41639	0.41645	0.41649	0.41653	0.41656	0.41658	0.41659	0.4166	0.41659	0.41658	0.41656	0.41653	0.4165	0.41646	0.41641	0.41635	0.41629	0.41623	0.41615	0.41607	0.41598	0.41589	0.41579	0.41569	0.41558	0.41546	0.41534	0.41521	0.41507	0.41493	0.41479	0.41463	0.41448	0.4142	0.41384
	-58	0.41519	0.41539	0.41558	0.41575	0.41592	0.41607	0.41621	0.41633	0.41645	0.41655	0.41665	0.41673	0.41681	0.41687	0.41693	0.41697	0.41701	0.41704	0.41706	0.41707	0.41707	0.41707	0.41706	0.41704	0.41701	0.41698	0.41694	0.41689	0.41683	0.41677	0.4167	0.41663	0.41655	0.41646	0.41637	0.41627	0.41617	0.41605	0.41594	0.41582	0.41569	0.41555	0.41541	0.41527	0.41511	0.41496	0.41468	0.41432
	-57	0.41567	0.41588	0.41606	0.41624	0.4164	0.41655	0.41669	0.41682	0.41694	0.41704	0.41714	0.41722	0.41729	0.41736	0.41741	0.41746	0.4175	0.41753	0.41755	0.41756	0.41756	0.41756	0.41755	0.41753	0.4175	0.41747	0.41743	0.41738	0.41732	0.41726	0.41719	0.41712	0.41704	0.41695	0.41686	0.41676	0.41666	0.41655	0.41643	0.41631	0.41618	0.41604	0.4159	0.41576	0.41561	0.41545	0.41517	0.41481
	-56	0.41617	0.41637	0.41656	0.41674	0.4169	0.41705	0.41719	0.41732	0.41744	0.41754	0.41764	0.41772	0.41779	0.41786	0.41791	0.41796	0.418	0.41803	0.41805	0.41806	0.41806	0.41806	0.41805	0.41803	0.418	0.41797	0.41793	0.41788	0.41783	0.41776	0.4177	0.41762	0.41754	0.41746	0.41736	0.41726	0.41716	0.41705	0.41693	0.41681	0.41668	0.41654	0.4164	0.41626	0.41611	0.41595	0.41567	0.41531
	-55	0.41668	0.41688	0.41707	0.41725	0.41741	0.41756	0.4177	0.41783	0.41795	0.41805	0.41815	0.41823	0.4183	0.41837	0.41843	0.41847	0.41851	0.41854	0.41856	0.41857	0.41858	0.41857	0.41856	0.41854	0.41851	0.41848	0.41844	0.41839	0.41834	0.41828	0.41821	0.41814	0.41805	0.41797	0.41788	0.41778	0.41767	0.41756	0.41744	0.41732	0.41719	0.41706	0.41692	0.41677	0.41662	0.41646	0.41618	0.41582
	-54	0.4172	0.4174	0.41759	0.41777	0.41793	0.41808	0.41822	0.41835	0.41847	0.41857	0.41867	0.41875	0.41883	0.41889	0.41895	0.41899	0.41903	0.41906	0.41908	0.41909	0.4191	0.41909	0.41908	0.41906	0.41904	0.419	0.41896	0.41891	0.41886	0.4188	0.41873	0.41866	0.41858	0.41849	0.4184	0.4183	0.41819	0.41808	0.41797	0.41784	0.41772	0.41758	0.41744	0.4173	0.41714	0.41699	0.41671	0.41635
	-53	0.41773	0.41793	0.41812	0.4183	0.41846	0.41861	0.41875	0.41888	0.419	0.4191	0.4192	0.41928	0.41936	0.41942	0.41948	0.41953	0.41956	0.41959	0.41961	0.41963	0.41963	0.41963	0.41961	0.4196	0.41957	0.41954	0.4195	0.41945	0.41939	0.41933	0.41927	0.41919	0.41911	0.41903	0.41893	0.41883	0.41873	0.41862	0.4185	0.41838	0.41825	0.41812	0.41798	0.41783	0.41768	0.41752	0.41724	0.41688
	-52	0.41827	0.41847	0.41866	0.41884	0.419	0.41915	0.41929	0.41942	0.41954	0.41965	0.41974	0.41983	0.4199	0.41997	0.42002	0.42007	0.42011	0.42014	0.42016	0.42017	0.42017	0.42017	0.42016	0.42014	0.42011	0.42008	0.42004	0.41999	0.41994	0.41988	0.41981	0.41974	0.41966	0.41957	0.41948	0.41938	0.41927	0.41916	0.41905	0.41892	0.41879	0.41866	0.41852	0.41837	0.41822	0.41807	0.41779	0.41743
	-51	0.41882	0.41902	0.41921	0.41939	0.41955	0.41971	0.41985	0.41997	0.42009	0.4202	0.42029	0.42038	0.42045	0.42052	0.42058	0.42062	0.42066	0.42069	0.42071	0.42072	0.42073	0.42072	0.42071	0.42069	0.42067	0.42063	0.42059	0.42055	0.42049	0.42043	0.42036	0.42029	0.42021	0.42012	0.42003	0.41993	0.41983	0.41972	0.4196	0.41948	0.41935	0.41921	0.41907	0.41893	0.41878	0.41862	0.41834	0.41798
	-50	0.41938	0.41958	0.41977	0.41995	0.42012	0.42027	0.42041	0.42054	0.42065	0.42076	0.42085	0.42094	0.42102	0.42108	0.42114	0.42118	0.42122	0.42125	0.42127	0.42129	0.42129	0.42129	0.42128	0.42126	0.42123	0.4212	0.42116	0.42111	0.42106	0.421	0.42093	0.42086	0.42078	0.42069	0.4206	0.4205	0.42039	0.42028	0.42016	0.42004	0.41991	0.41978	0.41964	0.41949	0.41934	0.41918	0.41891	0.41855
	-49	0.41995	0.42015	0.42034	0.42052	0.42069	0.42084	0.42098	0.42111	0.42122	0.42133	0.42143	0.42151	0.42159	0.42165	0.42171	0.42176	0.4218	0.42182	0.42185	0.42186	0.42186	0.42186	0.42185	0.42183	0.4218	0.42177	0.42173	0.42168	0.42163	0.42157	0.4215	0.42143	0.42135	0.42126	0.42117	0.42107	0.42097	0.42086	0.42074	0.42062	0.42049	0.42035	0.42021	0.42007	0.41992	0.41976	0.41948	0.41912
	-48	0.42053	0.42073	0.42092	0.4211	0.42127	0.42142	0.42156	0.42169	0.42181	0.42191	0.42201	0.42209	0.42217	0.42224	0.42229	0.42234	0.42238	0.42241	0.42243	0.42244	0.42245	0.42244	0.42243	0.42241	0.42239	0.42235	0.42231	0.42227	0.42221	0.42215	0.42209	0.42201	0.42193	0.42185	0.42175	0.42165	0.42155	0.42144	0.42132	0.4212	0.42107	0.42094	0.4208	0.42065	0.4205	0.42034	0.42007	0.41971
	-47	0.42112	0.42132	0.42151	0.42169	0.42186	0.42201	0.42215	0.42228	0.4224	0.4225	0.4226	0.42268	0.42276	0.42283	0.42288	0.42293	0.42297	0.423	0.42302	0.42303	0.42304	0.42303	0.42302	0.423	0.42298	0.42295	0.42291	0.42286	0.42281	0.42274	0.42268	0.42261	0.42253	0.42244	0.42235	0.42225	0.42214	0.42203	0.42192	0.42179	0.42166	0.42153	0.42139	0.42124	0.42109	0.42094	0.42066	0.4203
	-46	0.42171	0.42192	0.42211	0.42229	0.42245	0.42261	0.42275	0.42288	0.42299	0.4231	0.4232	0.42328	0.42336	0.42343	0.42348	0.42353	0.42357	0.4236	0.42362	0.42363	0.42364	0.42363	0.42362	0.42361	0.42358	0.42355	0.42351	0.42346	0.42341	0.42335	0.42328	0.42321	0.42313	0.42304	0.42295	0.42285	0.42274	0.42263	0.42252	0.42239	0.42227	0.42213	0.42199	0.42185	0.4217	0.42154	0.42126	0.4209
	-45	0.42232	0.42252	0.42272	0.4229	0.42306	0.42321	0.42335	0.42348	0.4236	0.42371	0.42381	0.42389	0.42397	0.42403	0.42409	0.42414	0.42418	0.42421	0.42423	0.42424	0.42425	0.42424	0.42423	0.42421	0.42419	0.42416	0.42412	0.42407	0.42402	0.42396	0.42389	0.42382	0.42374	0.42365	0.42356	0.42346	0.42335	0.42324	0.42313	0.42301	0.42288	0.42274	0.4226	0.42246	0.42231	0.42215	0.42187	0.42151
	-44	0.42293	0.42314	0.42333	0.42351	0.42368	0.42383	0.42397	0.4241	0.42422	0.42433	0.42442	0.42451	0.42458	0.42465	0.42471	0.42476	0.4248	0.42482	0.42485	0.42486	0.42486	0.42486	0.42485	0.42483	0.42481	0.42477	0.42474	0.42469	0.42464	0.42457	0.42451	0.42444	0.42436	0.42427	0.42418	0.42408	0.42397	0.42386	0.42375	0.42362	0.4235	0.42336	0.42322	0.42308	0.42293	0.42277	0.42249	0.42213
	-43	0.42356	0.42376	0.42395	0.42413	0.4243	0.42445	0.42459	0.42472	0.42484	0.42495	0.42505	0.42513	0.42521	0.42528	0.42533	0.42538	0.42542	0.42545	0.42547	0.42549	0.42549	0.42549	0.42548	0.42546	0.42543	0.4254	0.42536	0.42532	0.42526	0.4252	0.42513	0.42506	0.42498	0.4249	0.4248	0.4247	0.4246	0.42449	0.42437	0.42425	0.42412	0.42399	0.42385	0.4237	0.42355	0.4234	0.42312	0.42276
	-42	0.42419	0.42439	0.42459	0.42477	0.42493	0.42509	0.42523	0.42536	0.42547	0.42558	0.42568	0.42577	0.42584	0.42591	0.42597	0.42601	0.42605	0.42608	0.42611	0.42612	0.42612	0.42612	0.42611	0.42609	0.42607	0.42604	0.426	0.42595	0.4259	0.42584	0.42577	0.4257	0.42562	0.42553	0.42544	0.42534	0.42524	0.42513	0.42501	0.42489	0.42476	0.42463	0.42449	0.42434	0.42419	0.42403	0.42375	0.42339
	-41	0.42483	0.42503	0.42522	0.4254	0.42557	0.42572	0.42587	0.426	0.42612	0.42622	0.42632	0.42641	0.42648	0.42655	0.42661	0.42666	0.4267	0.42673	0.42675	0.42676	0.42677	0.42676	0.42675	0.42674	0.42671	0.42668	0.42664	0.42659	0.42654	0.42648	0.42641	0.42634	0.42626	0.42617	0.42608	0.42598	0.42588	0.42577	0.42565	0.42553	0.4254	0.42527	0.42513	0.42498	0.42483	0.42467	0.4244	0.42404
	-40	0.42547	0.42568	0.42587	0.42605	0.42622	0.42637	0.42651	0.42664	0.42676	0.42687	0.42697	0.42705	0.42713	0.4272	0.42726	0.42731	0.42734	0.42738	0.4274	0.42741	0.42742	0.42741	0.4274	0.42739	0.42736	0.42733	0.42729	0.42724	0.42719	0.42713	0.42706	0.42699	0.42691	0.42682	0.42673	0.42663	0.42653	0.42642	0.4263	0.42618	0.42605	0.42592	0.42578	0.42563	0.42548	0.42533	0.42505	0.42469
	-39	0.42613	0.42633	0.42652	0.4267	0.42687	0.42703	0.42717	0.4273	0.42742	0.42753	0.42762	0.42771	0.42779	0.42785	0.42791	0.42796	0.428	0.42803	0.42805	0.42807	0.42807	0.42807	0.42806	0.42804	0.42802	0.42798	0.42795	0.4279	0.42785	0.42779	0.42772	0.42765	0.42757	0.42748	0.42739	0.42729	0.42719	0.42708	0.42696	0.42684	0.42671	0.42658	0.42644	0.42629	0.42614	0.42598	0.42571	0.42535
	-38	0.42679	0.42699	0.42719	0.42737	0.42753	0.42769	0.42783	0.42796	0.42808	0.42819	0.42829	0.42837	0.42845	0.42852	0.42858	0.42862	0.42866	0.42869	0.42872	0.42873	0.42874	0.42873	0.42872	0.42871	0.42868	0.42865	0.42861	0.42856	0.42851	0.42845	0.42838	0.42831	0.42823	0.42815	0.42805	0.42796	0.42785	0.42774	0.42763	0.4275	0.42738	0.42724	0.4271	0.42696	0.42681	0.42665	0.42637	0.42601
	-37	0.42745	0.42766	0.42785	0.42803	0.4282	0.42836	0.4285	0.42863	0.42875	0.42886	0.42895	0.42904	0.42912	0.42919	0.42925	0.42929	0.42933	0.42936	0.42939	0.4294	0.42941	0.4294	0.42939	0.42938	0.42935	0.42932	0.42928	0.42923	0.42918	0.42912	0.42906	0.42898	0.4289	0.42882	0.42873	0.42863	0.42852	0.42841	0.4283	0.42818	0.42805	0.42791	0.42777	0.42763	0.42748	0.42732	0.42704	0.42668
	-36	0.42813	0.42833	0.42853	0.42871	0.42887	0.42903	0.42917	0.4293	0.42942	0.42953	0.42963	0.42972	0.4298	0.42986	0.42992	0.42997	0.43001	0.43004	0.43006	0.43008	0.43008	0.43008	0.43007	0.43005	0.43003	0.43	0.42996	0.42991	0.42986	0.4298	0.42973	0.42966	0.42958	0.4295	0.4294	0.42931	0.4292	0.42909	0.42898	0.42885	0.42873	0.42859	0.42845	0.42831	0.42816	0.428	0.42772	0.42736
	-35	0.42881	0.42901	0.42921	0.42939	0.42956	0.42971	0.42985	0.42999	0.43011	0.43021	0.43031	0.4304	0.43048	0.43055	0.4306	0.43065	0.43069	0.43072	0.43075	0.43076	0.43077	0.43076	0.43075	0.43074	0.43071	0.43068	0.43064	0.4306	0.43054	0.43048	0.43042	0.43034	0.43027	0.43018	0.43009	0.42999	0.42989	0.42978	0.42966	0.42954	0.42941	0.42928	0.42914	0.42899	0.42884	0.42868	0.42841	0.42805
	-34	0.42949	0.4297	0.42989	0.43007	0.43024	0.4304	0.43054	0.43067	0.43079	0.4309	0.431	0.43109	0.43117	0.43123	0.43129	0.43134	0.43138	0.43141	0.43144	0.43145	0.43146	0.43145	0.43144	0.43143	0.4314	0.43137	0.43133	0.43129	0.43123	0.43117	0.43111	0.43104	0.43096	0.43087	0.43078	0.43068	0.43058	0.43047	0.43035	0.43023	0.4301	0.42997	0.42983	0.42968	0.42953	0.42937	0.4291	0.42874
	-33	0.43018	0.43039	0.43059	0.43077	0.43094	0.43109	0.43123	0.43137	0.43149	0.4316	0.43169	0.43178	0.43186	0.43193	0.43199	0.43204	0.43208	0.43211	0.43213	0.43214	0.43215	0.43215	0.43214	0.43212	0.4321	0.43207	0.43203	0.43198	0.43193	0.43187	0.4318	0.43173	0.43165	0.43157	0.43147	0.43138	0.43127	0.43116	0.43105	0.43093	0.4308	0.43066	0.43052	0.43038	0.43023	0.43007	0.4298	0.42943
	-32	0.43088	0.43109	0.43128	0.43146	0.43163	0.43179	0.43193	0.43206	0.43219	0.43229	0.43239	0.43248	0.43256	0.43263	0.43269	0.43274	0.43278	0.43281	0.43283	0.43285	0.43285	0.43285	0.43284	0.43282	0.4328	0.43277	0.43273	0.43268	0.43263	0.43257	0.43251	0.43243	0.43235	0.43227	0.43218	0.43208	0.43197	0.43187	0.43175	0.43163	0.4315	0.43137	0.43123	0.43108	0.43093	0.43077	0.4305	0.43014
	-31	0.43158	0.43179	0.43199	0.43217	0.43234	0.43249	0.43264	0.43277	0.43289	0.433	0.4331	0.43319	0.43326	0.43333	0.43339	0.43344	0.43348	0.43351	0.43354	0.43355	0.43356	0.43356	0.43355	0.43353	0.4335	0.43347	0.43344	0.43339	0.43334	0.43328	0.43321	0.43314	0.43306	0.43297	0.43288	0.43279	0.43268	0.43257	0.43246	0.43233	0.43221	0.43207	0.43193	0.43179	0.43164	0.43148	0.4312	0.43084
	-30	0.43229	0.4325	0.43269	0.43288	0.43304	0.4332	0.43335	0.43348	0.4336	0.43371	0.43381	0.4339	0.43397	0.43404	0.4341	0.43415	0.43419	0.43422	0.43425	0.43426	0.43427	0.43427	0.43426	0.43424	0.43422	0.43418	0.43415	0.4341	0.43405	0.43399	0.43392	0.43385	0.43377	0.43369	0.4336	0.4335	0.43339	0.43328	0.43317	0.43305	0.43292	0.43279	0.43265	0.4325	0.43235	0.43219	0.43192	0.43156
	-29	0.433	0.43321	0.43341	0.43359	0.43376	0.43392	0.43406	0.43419	0.43431	0.43442	0.43452	0.43461	0.43469	0.43476	0.43482	0.43487	0.43491	0.43494	0.43496	0.43498	0.43498	0.43498	0.43497	0.43496	0.43493	0.4349	0.43486	0.43482	0.43477	0.43471	0.43464	0.43457	0.43449	0.4344	0.43431	0.43421	0.43411	0.434	0.43389	0.43376	0.43364	0.4335	0.43336	0.43322	0.43307	0.43291	0.43263	0.43227
	-28	0.43372	0.43393	0.43412	0.43431	0.43448	0.43463	0.43478	0.43491	0.43503	0.43514	0.43524	0.43533	0.43541	0.43548	0.43554	0.43559	0.43563	0.43566	0.43568	0.4357	0.4357	0.4357	0.43569	0.43568	0.43565	0.43562	0.43558	0.43554	0.43549	0.43543	0.43536	0.43529	0.43521	0.43512	0.43503	0.43494	0.43483	0.43472	0.43461	0.43449	0.43436	0.43422	0.43408	0.43394	0.43379	0.43363	0.43336	0.433
	-27	0.43444	0.43465	0.43485	0.43503	0.4352	0.43536	0.4355	0.43563	0.43575	0.43586	0.43596	0.43605	0.43613	0.4362	0.43626	0.43631	0.43635	0.43638	0.43641	0.43642	0.43643	0.43643	0.43642	0.4364	0.43638	0.43635	0.43631	0.43626	0.43621	0.43615	0.43609	0.43601	0.43594	0.43585	0.43576	0.43566	0.43556	0.43545	0.43533	0.43521	0.43508	0.43495	0.43481	0.43467	0.43451	0.43436	0.43408	0.43372
	-26	0.43517	0.43538	0.43557	0.43575	0.43592	0.43608	0.43623	0.43636	0.43648	0.43659	0.43669	0.43678	0.43686	0.43693	0.43699	0.43704	0.43708	0.43711	0.43714	0.43715	0.43716	0.43716	0.43715	0.43713	0.43711	0.43708	0.43704	0.43699	0.43694	0.43688	0.43682	0.43674	0.43667	0.43658	0.43649	0.43639	0.43629	0.43618	0.43606	0.43594	0.43581	0.43568	0.43554	0.43539	0.43524	0.43509	0.43481	0.43445
	-25	0.4359	0.4361	0.4363	0.43648	0.43665	0.43681	0.43696	0.43709	0.43721	0.43732	0.43742	0.43751	0.43759	0.43766	0.43772	0.43777	0.43781	0.43784	0.43787	0.43788	0.43789	0.43789	0.43788	0.43786	0.43784	0.43781	0.43777	0.43773	0.43767	0.43761	0.43755	0.43748	0.4374	0.43731	0.43722	0.43712	0.43702	0.43691	0.4368	0.43667	0.43655	0.43641	0.43627	0.43613	0.43598	0.43582	0.43555	0.43519
	-24	0.43663	0.43684	0.43703	0.43722	0.43739	0.43754	0.43769	0.43782	0.43795	0.43806	0.43816	0.43825	0.43833	0.43839	0.43846	0.43851	0.43855	0.43858	0.4386	0.43862	0.43863	0.43862	0.43862	0.4386	0.43858	0.43854	0.43851	0.43846	0.43841	0.43835	0.43829	0.43821	0.43813	0.43805	0.43796	0.43786	0.43776	0.43765	0.43753	0.43741	0.43728	0.43715	0.43701	0.43687	0.43671	0.43656	0.43628	0.43592
	-23	0.43736	0.43757	0.43777	0.43795	0.43812	0.43828	0.43843	0.43856	0.43868	0.43879	0.43889	0.43898	0.43906	0.43913	0.43919	0.43924	0.43929	0.43932	0.43934	0.43936	0.43936	0.43936	0.43935	0.43934	0.43932	0.43928	0.43925	0.4392	0.43915	0.43909	0.43903	0.43895	0.43887	0.43879	0.4387	0.4386	0.4385	0.43839	0.43827	0.43815	0.43802	0.43789	0.43775	0.43761	0.43746	0.4373	0.43702	0.43666
	-22	0.4381	0.43831	0.43851	0.43869	0.43886	0.43902	0.43917	0.4393	0.43942	0.43954	0.43964	0.43973	0.43981	0.43987	0.43993	0.43999	0.44003	0.44006	0.44008	0.4401	0.44011	0.44011	0.4401	0.44008	0.44006	0.44003	0.43999	0.43994	0.43989	0.43983	0.43977	0.4397	0.43962	0.43953	0.43944	0.43935	0.43924	0.43913	0.43902	0.4389	0.43877	0.43863	0.4385	0.43835	0.4382	0.43804	0.43777	0.43741
	-21	0.43885	0.43906	0.43925	0.43944	0.43961	0.43976	0.43991	0.44005	0.44017	0.44028	0.44038	0.44047	0.44055	0.44062	0.44068	0.44073	0.44077	0.44081	0.44083	0.44084	0.44085	0.44085	0.44084	0.44083	0.4408	0.44077	0.44073	0.44069	0.44064	0.44058	0.44051	0.44044	0.44036	0.44028	0.44019	0.44009	0.43999	0.43988	0.43976	0.43964	0.43951	0.43938	0.43924	0.4391	0.43895	0.43879	0.43852	0.43815
	-20	0.43959	0.4398	0.44	0.44018	0.44035	0.44051	0.44066	0.44079	0.44091	0.44103	0.44113	0.44122	0.4413	0.44137	0.44143	0.44148	0.44152	0.44155	0.44158	0.44159	0.4416	0.4416	0.44159	0.44157	0.44155	0.44152	0.44148	0.44144	0.44139	0.44133	0.44126	0.44119	0.44111	0.44103	0.44094	0.44084	0.44074	0.44063	0.44051	0.44039	0.44026	0.44013	0.43999	0.43985	0.43969	0.43954	0.43926	0.4389
	-19	0.44034	0.44055	0.44074	0.44093	0.4411	0.44126	0.4414	0.44154	0.44166	0.44177	0.44187	0.44196	0.44204	0.44212	0.44218	0.44223	0.44227	0.4423	0.44233	0.44234	0.44235	0.44235	0.44234	0.44232	0.4423	0.44227	0.44223	0.44219	0.44214	0.44208	0.44201	0.44194	0.44186	0.44178	0.44169	0.44159	0.44149	0.44138	0.44126	0.44114	0.44101	0.44088	0.44074	0.4406	0.44045	0.44029	0.44002	0.43966
	-18	0.44109	0.4413	0.44149	0.44168	0.44185	0.44201	0.44215	0.44229	0.44241	0.44252	0.44263	0.44272	0.4428	0.44287	0.44293	0.44298	0.44302	0.44305	0.44308	0.44309	0.4431	0.4431	0.44309	0.44308	0.44305	0.44302	0.44299	0.44294	0.44289	0.44283	0.44277	0.44269	0.44262	0.44253	0.44244	0.44234	0.44224	0.44213	0.44202	0.44189	0.44177	0.44163	0.44149	0.44135	0.4412	0.44104	0.44077	0.44041
	-17	0.44184	0.44205	0.44224	0.44243	0.4426	0.44276	0.44291	0.44304	0.44316	0.44328	0.44338	0.44347	0.44355	0.44362	0.44368	0.44373	0.44377	0.44381	0.44383	0.44385	0.44386	0.44385	0.44385	0.44383	0.44381	0.44378	0.44374	0.4437	0.44364	0.44359	0.44352	0.44345	0.44337	0.44329	0.4432	0.4431	0.443	0.44289	0.44277	0.44265	0.44252	0.44239	0.44225	0.4421	0.44195	0.4418	0.44152	0.44116
	-16	0.44259	0.4428	0.443	0.44318	0.44335	0.44351	0.44366	0.4438	0.44392	0.44403	0.44413	0.44422	0.4443	0.44437	0.44443	0.44449	0.44453	0.44456	0.44459	0.4446	0.44461	0.44461	0.4446	0.44459	0.44456	0.44453	0.4445	0.44445	0.4444	0.44434	0.44428	0.44421	0.44413	0.44404	0.44395	0.44386	0.44375	0.44364	0.44353	0.44341	0.44328	0.44315	0.44301	0.44286	0.44271	0.44255	0.44228	0.44192
	-15	0.44334	0.44355	0.44375	0.44393	0.44411	0.44427	0.44441	0.44455	0.44467	0.44479	0.44489	0.44498	0.44506	0.44513	0.44519	0.44524	0.44529	0.44532	0.44534	0.44536	0.44537	0.44537	0.44536	0.44534	0.44532	0.44529	0.44525	0.44521	0.44516	0.4451	0.44503	0.44496	0.44488	0.4448	0.44471	0.44461	0.44451	0.4444	0.44429	0.44416	0.44404	0.4439	0.44376	0.44362	0.44347	0.44331	0.44304	0.44268
	-14	0.4441	0.44431	0.44451	0.44469	0.44486	0.44502	0.44517	0.44531	0.44543	0.44554	0.44564	0.44573	0.44582	0.44589	0.44595	0.446	0.44604	0.44608	0.4461	0.44612	0.44612	0.44612	0.44612	0.4461	0.44608	0.44605	0.44601	0.44597	0.44592	0.44586	0.44579	0.44572	0.44564	0.44556	0.44547	0.44537	0.44527	0.44516	0.44504	0.44492	0.4448	0.44466	0.44452	0.44438	0.44423	0.44407	0.4438	0.44344
	-13	0.44485	0.44506	0.44526	0.44545	0.44562	0.44578	0.44593	0.44606	0.44619	0.4463	0.4464	0.44649	0.44657	0.44664	0.44671	0.44676	0.4468	0.44683	0.44686	0.44688	0.44688	0.44688	0.44688	0.44686	0.44684	0.44681	0.44677	0.44673	0.44667	0.44662	0.44655	0.44648	0.4464	0.44632	0.44623	0.44613	0.44603	0.44592	0.4458	0.44568	0.44556	0.44542	0.44528	0.44514	0.44499	0.44483	0.44456	0.4442
	-12	0.44561	0.44582	0.44602	0.4462	0.44638	0.44654	0.44668	0.44682	0.44694	0.44706	0.44716	0.44725	0.44733	0.4474	0.44746	0.44752	0.44756	0.44759	0.44762	0.44763	0.44764	0.44764	0.44764	0.44762	0.4476	0.44757	0.44753	0.44749	0.44743	0.44738	0.44731	0.44724	0.44716	0.44708	0.44699	0.44689	0.44679	0.44668	0.44657	0.44644	0.44632	0.44618	0.44604	0.4459	0.44575	0.44559	0.44532	0.44496
	-11	0.44636	0.44658	0.44678	0.44696	0.44713	0.44729	0.44744	0.44758	0.4477	0.44782	0.44792	0.44801	0.44809	0.44816	0.44822	0.44828	0.44832	0.44835	0.44838	0.44839	0.4484	0.4484	0.4484	0.44838	0.44836	0.44833	0.44829	0.44825	0.4482	0.44814	0.44807	0.448	0.44792	0.44784	0.44775	0.44765	0.44755	0.44744	0.44733	0.4472	0.44708	0.44694	0.4468	0.44666	0.44651	0.44635	0.44608	0.44572
	-10	0.44712	0.44733	0.44753	0.44772	0.44789	0.44805	0.4482	0.44834	0.44846	0.44857	0.44868	0.44877	0.44885	0.44892	0.44898	0.44904	0.44908	0.44911	0.44914	0.44915	0.44916	0.44916	0.44916	0.44914	0.44912	0.44909	0.44905	0.44901	0.44896	0.4489	0.44883	0.44876	0.44868	0.4486	0.44851	0.44841	0.44831	0.4482	0.44809	0.44797	0.44784	0.44771	0.44757	0.44742	0.44727	0.44711	0.44684	0.44648
	-9	0.44788	0.44809	0.44829	0.44848	0.44865	0.44881	0.44896	0.44909	0.44922	0.44933	0.44943	0.44953	0.44961	0.44968	0.44974	0.44979	0.44984	0.44987	0.4499	0.44991	0.44992	0.44992	0.44992	0.4499	0.44988	0.44985	0.44981	0.44977	0.44972	0.44966	0.44959	0.44952	0.44945	0.44936	0.44927	0.44917	0.44907	0.44896	0.44885	0.44873	0.4486	0.44847	0.44833	0.44818	0.44803	0.44788	0.4476	0.44724
	-8	0.44863	0.44885	0.44905	0.44923	0.44941	0.44957	0.44971	0.44985	0.44998	0.45009	0.45019	0.45029	0.45037	0.45044	0.4505	0.45055	0.4506	0.45063	0.45066	0.45067	0.45068	0.45068	0.45068	0.45066	0.45064	0.45061	0.45057	0.45053	0.45048	0.45042	0.45035	0.45028	0.45021	0.45012	0.45003	0.44994	0.44983	0.44972	0.44961	0.44949	0.44936	0.44923	0.44909	0.44894	0.44879	0.44864	0.44836	0.448
	-7	0.44939	0.4496	0.4498	0.44999	0.45016	0.45032	0.45047	0.45061	0.45073	0.45085	0.45095	0.45104	0.45113	0.4512	0.45126	0.45131	0.45135	0.45139	0.45141	0.45143	0.45144	0.45144	0.45143	0.45142	0.4514	0.45137	0.45133	0.45129	0.45124	0.45118	0.45111	0.45104	0.45097	0.45088	0.45079	0.45069	0.45059	0.45048	0.45037	0.45025	0.45012	0.44999	0.44985	0.4497	0.44955	0.4494	0.44912	0.44876
	-6	0.45015	0.45036	0.45056	0.45075	0.45092	0.45108	0.45123	0.45137	0.45149	0.4516	0.45171	0.4518	0.45188	0.45195	0.45202	0.45207	0.45211	0.45215	0.45217	0.45219	0.4522	0.4522	0.45219	0.45218	0.45216	0.45213	0.45209	0.45205	0.45199	0.45194	0.45187	0.4518	0.45172	0.45164	0.45155	0.45145	0.45135	0.45124	0.45113	0.45101	0.45088	0.45075	0.45061	0.45046	0.45031	0.45016	0.44988	0.44952
	-5	0.4509	0.45111	0.45131	0.4515	0.45167	0.45183	0.45198	0.45212	0.45225	0.45236	0.45246	0.45256	0.45264	0.45271	0.45277	0.45283	0.45287	0.4529	0.45293	0.45295	0.45296	0.45296	0.45295	0.45294	0.45291	0.45288	0.45285	0.4528	0.45275	0.45269	0.45263	0.45256	0.45248	0.4524	0.45231	0.45221	0.45211	0.452	0.45189	0.45176	0.45164	0.4515	0.45137	0.45122	0.45107	0.45091	0.45064	0.45028
	-4	0.45165	0.45187	0.45207	0.45225	0.45243	0.45259	0.45274	0.45288	0.453	0.45312	0.45322	0.45331	0.45339	0.45347	0.45353	0.45358	0.45363	0.45366	0.45369	0.4537	0.45371	0.45371	0.45371	0.45369	0.45367	0.45364	0.4536	0.45356	0.45351	0.45345	0.45339	0.45332	0.45324	0.45316	0.45307	0.45297	0.45287	0.45276	0.45264	0.45252	0.4524	0.45226	0.45212	0.45198	0.45183	0.45167	0.4514	0.45104
	-3	0.45241	0.45262	0.45282	0.45301	0.45318	0.45334	0.45349	0.45363	0.45375	0.45387	0.45397	0.45407	0.45415	0.45422	0.45428	0.45434	0.45438	0.45441	0.45444	0.45446	0.45447	0.45447	0.45446	0.45445	0.45442	0.4544	0.45436	0.45432	0.45426	0.45421	0.45414	0.45407	0.45399	0.45391	0.45382	0.45372	0.45362	0.45351	0.4534	0.45328	0.45315	0.45302	0.45288	0.45273	0.45258	0.45243	0.45216	0.4518
	-2	0.45316	0.45337	0.45357	0.45376	0.45393	0.45409	0.45424	0.45438	0.45451	0.45462	0.45472	0.45482	0.4549	0.45497	0.45503	0.45509	0.45513	0.45517	0.45519	0.45521	0.45522	0.45522	0.45521	0.4552	0.45518	0.45515	0.45511	0.45507	0.45502	0.45496	0.4549	0.45483	0.45475	0.45466	0.45457	0.45448	0.45438	0.45427	0.45415	0.45403	0.4539	0.45377	0.45363	0.45349	0.45334	0.45318	0.45291	0.45255
	-1	0.4539	0.45412	0.45432	0.45451	0.45468	0.45484	0.45499	0.45513	0.45526	0.45537	0.45547	0.45557	0.45565	0.45572	0.45579	0.45584	0.45588	0.45592	0.45594	0.45596	0.45597	0.45597	0.45597	0.45595	0.45593	0.4559	0.45586	0.45582	0.45577	0.45571	0.45565	0.45558	0.4555	0.45542	0.45533	0.45523	0.45513	0.45502	0.4549	0.45478	0.45466	0.45452	0.45439	0.45424	0.45409	0.45393	0.45366	0.4533
	0	0.45465	0.45486	0.45507	0.45525	0.45543	0.45559	0.45574	0.45588	0.456	0.45612	0.45622	0.45632	0.4564	0.45647	0.45653	0.45659	0.45663	0.45667	0.45669	0.45671	0.45672	0.45672	0.45671	0.4567	0.45668	0.45665	0.45661	0.45657	0.45652	0.45646	0.4564	0.45633	0.45625	0.45617	0.45608	0.45598	0.45588	0.45577	0.45565	0.45553	0.45541	0.45527	0.45514	0.45499	0.45484	0.45468	0.45441	0.45405
	1	0.4554	0.45561	0.45581	0.456	0.45617	0.45633	0.45648	0.45662	0.45675	0.45686	0.45697	0.45706	0.45714	0.45722	0.45728	0.45733	0.45738	0.45741	0.45744	0.45746	0.45747	0.45747	0.45746	0.45745	0.45743	0.4574	0.45736	0.45732	0.45727	0.45721	0.45715	0.45707	0.457	0.45691	0.45682	0.45673	0.45663	0.45652	0.4564	0.45628	0.45616	0.45602	0.45588	0.45574	0.45559	0.45543	0.45516	0.4548
	2	0.45614	0.45635	0.45655	0.45674	0.45691	0.45708	0.45723	0.45736	0.45749	0.45761	0.45771	0.4578	0.45789	0.45796	0.45802	0.45808	0.45812	0.45816	0.45818	0.4582	0.45821	0.45821	0.45821	0.45819	0.45817	0.45814	0.45811	0.45806	0.45801	0.45795	0.45789	0.45782	0.45774	0.45766	0.45757	0.45747	0.45737	0.45726	0.45715	0.45703	0.4569	0.45677	0.45663	0.45648	0.45633	0.45618	0.45591	0.45555
	3	0.45688	0.45709	0.45729	0.45748	0.45765	0.45782	0.45797	0.4581	0.45823	0.45835	0.45845	0.45855	0.45863	0.4587	0.45876	0.45882	0.45886	0.4589	0.45893	0.45894	0.45895	0.45895	0.45895	0.45893	0.45891	0.45888	0.45885	0.4588	0.45875	0.4587	0.45863	0.45856	0.45849	0.4584	0.45831	0.45822	0.45811	0.458	0.45789	0.45777	0.45764	0.45751	0.45737	0.45723	0.45708	0.45692	0.45665	0.45629
	4	0.45761	0.45783	0.45803	0.45822	0.45839	0.45855	0.4587	0.45884	0.45897	0.45909	0.45919	0.45928	0.45937	0.45944	0.4595	0.45956	0.4596	0.45964	0.45966	0.45968	0.45969	0.45969	0.45969	0.45967	0.45965	0.45962	0.45959	0.45954	0.45949	0.45944	0.45937	0.4593	0.45922	0.45914	0.45905	0.45896	0.45885	0.45874	0.45863	0.45851	0.45838	0.45825	0.45811	0.45797	0.45782	0.45766	0.45739	0.45703
	5	0.45834	0.45856	0.45876	0.45895	0.45912	0.45929	0.45944	0.45958	0.4597	0.45982	0.45992	0.46002	0.4601	0.46017	0.46024	0.46029	0.46034	0.46037	0.4604	0.46042	0.46043	0.46043	0.46042	0.46041	0.46039	0.46036	0.46032	0.46028	0.46023	0.46017	0.46011	0.46004	0.45996	0.45988	0.45979	0.45969	0.45959	0.45948	0.45937	0.45925	0.45912	0.45899	0.45885	0.4587	0.45855	0.4584	0.45813	0.45777
	6	0.45907	0.45929	0.45949	0.45968	0.45985	0.46002	0.46017	0.46031	0.46043	0.46055	0.46066	0.46075	0.46083	0.46091	0.46097	0.46102	0.46107	0.4611	0.46113	0.46115	0.46116	0.46116	0.46115	0.46114	0.46112	0.46109	0.46105	0.46101	0.46096	0.4609	0.46084	0.46077	0.46069	0.46061	0.46052	0.46043	0.46032	0.46021	0.4601	0.45998	0.45985	0.45972	0.45958	0.45944	0.45929	0.45913	0.45886	0.4585
	7	0.4598	0.46002	0.46022	0.46041	0.46058	0.46074	0.4609	0.46103	0.46116	0.46128	0.46138	0.46148	0.46156	0.46163	0.4617	0.46175	0.4618	0.46183	0.46186	0.46188	0.46189	0.46189	0.46188	0.46187	0.46185	0.46182	0.46178	0.46174	0.46169	0.46163	0.46157	0.4615	0.46142	0.46134	0.46125	0.46115	0.46105	0.46094	0.46083	0.46071	0.46058	0.46045	0.46031	0.46017	0.46002	0.45986	0.45959	0.45923
	8	0.46052	0.46074	0.46094	0.46113	0.4613	0.46147	0.46162	0.46176	0.46189	0.462	0.46211	0.4622	0.46229	0.46236	0.46242	0.46248	0.46252	0.46256	0.46258	0.4626	0.46261	0.46262	0.46261	0.4626	0.46257	0.46255	0.46251	0.46247	0.46242	0.46236	0.4623	0.46223	0.46215	0.46207	0.46198	0.46188	0.46178	0.46167	0.46156	0.46143	0.46131	0.46118	0.46104	0.46089	0.46074	0.46059	0.46032	0.45995
	9	0.46124	0.46146	0.46166	0.46185	0.46202	0.46219	0.46234	0.46248	0.46261	0.46272	0.46283	0.46292	0.46301	0.46308	0.46314	0.4632	0.46324	0.46328	0.46331	0.46332	0.46333	0.46334	0.46333	0.46332	0.4633	0.46327	0.46323	0.46319	0.46314	0.46308	0.46302	0.46295	0.46287	0.46279	0.4627	0.4626	0.4625	0.46239	0.46228	0.46216	0.46203	0.4619	0.46176	0.46161	0.46146	0.46131	0.46104	0.46068
	10	0.46196	0.46217	0.46237	0.46256	0.46274	0.4629	0.46305	0.46319	0.46332	0.46344	0.46354	0.46364	0.46372	0.4638	0.46386	0.46391	0.46396	0.464	0.46402	0.46404	0.46405	0.46405	0.46405	0.46403	0.46401	0.46398	0.46395	0.46391	0.46386	0.4638	0.46374	0.46367	0.46359	0.46351	0.46342	0.46332	0.46322	0.46311	0.46299	0.46287	0.46275	0.46262	0.46248	0.46233	0.46218	0.46203	0.46176	0.4614
	11	0.46267	0.46288	0.46309	0.46327	0.46345	0.46361	0.46377	0.4639	0.46403	0.46415	0.46426	0.46435	0.46443	0.46451	0.46457	0.46463	0.46467	0.46471	0.46474	0.46475	0.46476	0.46477	0.46476	0.46475	0.46473	0.4647	0.46466	0.46462	0.46457	0.46451	0.46445	0.46438	0.4643	0.46422	0.46413	0.46403	0.46393	0.46382	0.46371	0.46359	0.46346	0.46333	0.46319	0.46305	0.4629	0.46274	0.46247	0.46211
	12	0.46337	0.46359	0.46379	0.46398	0.46416	0.46432	0.46447	0.46461	0.46474	0.46486	0.46496	0.46506	0.46514	0.46522	0.46528	0.46533	0.46538	0.46542	0.46544	0.46546	0.46547	0.46547	0.46547	0.46546	0.46543	0.46541	0.46537	0.46533	0.46528	0.46522	0.46516	0.46509	0.46501	0.46493	0.46484	0.46474	0.46464	0.46453	0.46442	0.4643	0.46417	0.46404	0.4639	0.46375	0.4636	0.46345	0.46318	0.46282
	13	0.46407	0.46429	0.46449	0.46468	0.46486	0.46502	0.46517	0.46531	0.46544	0.46556	0.46567	0.46576	0.46584	0.46592	0.46598	0.46604	0.46608	0.46612	0.46615	0.46617	0.46618	0.46618	0.46617	0.46616	0.46614	0.46611	0.46607	0.46603	0.46598	0.46593	0.46586	0.46579	0.46572	0.46563	0.46554	0.46545	0.46534	0.46524	0.46512	0.465	0.46488	0.46474	0.4646	0.46446	0.46431	0.46415	0.46388	0.46352
	14	0.46477	0.46499	0.46519	0.46538	0.46556	0.46572	0.46587	0.46601	0.46614	0.46626	0.46636	0.46646	0.46654	0.46662	0.46668	0.46674	0.46678	0.46682	0.46685	0.46686	0.46687	0.46688	0.46687	0.46686	0.46684	0.46681	0.46677	0.46673	0.46668	0.46662	0.46656	0.46649	0.46641	0.46633	0.46624	0.46615	0.46604	0.46594	0.46582	0.4657	0.46557	0.46544	0.4653	0.46516	0.46501	0.46485	0.46458	0.46422
	15	0.46546	0.46568	0.46588	0.46607	0.46625	0.46641	0.46656	0.4667	0.46683	0.46695	0.46706	0.46715	0.46724	0.46731	0.46737	0.46743	0.46747	0.46751	0.46754	0.46756	0.46757	0.46757	0.46757	0.46755	0.46753	0.4675	0.46747	0.46743	0.46738	0.46732	0.46726	0.46719	0.46711	0.46703	0.46694	0.46684	0.46674	0.46663	0.46652	0.4664	0.46627	0.46614	0.466	0.46585	0.4657	0.46555	0.46528	0.46492
	16	0.46615	0.46637	0.46657	0.46676	0.46694	0.4671	0.46725	0.46739	0.46752	0.46764	0.46774	0.46784	0.46792	0.468	0.46806	0.46812	0.46816	0.4682	0.46823	0.46825	0.46826	0.46826	0.46825	0.46824	0.46822	0.46819	0.46816	0.46811	0.46806	0.46801	0.46795	0.46787	0.4678	0.46772	0.46763	0.46753	0.46743	0.46732	0.46721	0.46709	0.46696	0.46683	0.46669	0.46654	0.46639	0.46624	0.46597	0.46561
	17	0.46683	0.46705	0.46725	0.46744	0.46762	0.46778	0.46793	0.46807	0.4682	0.46832	0.46843	0.46852	0.46861	0.46868	0.46875	0.4688	0.46885	0.46888	0.46891	0.46893	0.46894	0.46894	0.46894	0.46892	0.4689	0.46888	0.46884	0.4688	0.46875	0.46869	0.46863	0.46856	0.46848	0.4684	0.46831	0.46821	0.46811	0.468	0.46789	0.46777	0.46764	0.46751	0.46737	0.46723	0.46708	0.46692	0.46665	0.46629
	18	0.46751	0.46772	0.46793	0.46812	0.46829	0.46846	0.46861	0.46875	0.46888	0.469	0.4691	0.4692	0.46928	0.46936	0.46942	0.46948	0.46952	0.46956	0.46959	0.46961	0.46962	0.46962	0.46961	0.4696	0.46958	0.46955	0.46952	0.46948	0.46943	0.46937	0.46931	0.46924	0.46916	0.46908	0.46899	0.46889	0.46879	0.46868	0.46857	0.46845	0.46832	0.46819	0.46805	0.46791	0.46776	0.4676	0.46733	0.46697
	19	0.46818	0.46839	0.4686	0.46879	0.46896	0.46913	0.46928	0.46942	0.46955	0.46967	0.46977	0.46987	0.46995	0.47003	0.47009	0.47015	0.47019	0.47023	0.47026	0.47028	0.47029	0.47029	0.47029	0.47027	0.47025	0.47023	0.47019	0.47015	0.4701	0.47004	0.46998	0.46991	0.46983	0.46975	0.46966	0.46956	0.46946	0.46935	0.46924	0.46912	0.46899	0.46886	0.46872	0.46858	0.46843	0.46827	0.468	0.46764
	20	0.46884	0.46906	0.46926	0.46945	0.46963	0.46979	0.46994	0.47009	0.47021	0.47033	0.47044	0.47053	0.47062	0.47069	0.47076	0.47081	0.47086	0.4709	0.47093	0.47095	0.47096	0.47096	0.47095	0.47094	0.47092	0.47089	0.47086	0.47081	0.47076	0.47071	0.47065	0.47058	0.4705	0.47042	0.47033	0.47023	0.47013	0.47002	0.46991	0.46979	0.46966	0.46953	0.46939	0.46924	0.46909	0.46894	0.46867	0.46831
	21	0.4695	0.46972	0.46992	0.47011	0.47029	0.47045	0.4706	0.47074	0.47087	0.47099	0.4711	0.47119	0.47128	0.47135	0.47142	0.47147	0.47152	0.47156	0.47159	0.4716	0.47162	0.47162	0.47161	0.4716	0.47158	0.47155	0.47152	0.47147	0.47143	0.47137	0.47131	0.47124	0.47116	0.47108	0.47099	0.47089	0.47079	0.47068	0.47057	0.47045	0.47032	0.47019	0.47005	0.46991	0.46976	0.4696	0.46933	0.46897
	22	0.47015	0.47037	0.47057	0.47076	0.47094	0.4711	0.47126	0.4714	0.47153	0.47164	0.47175	0.47185	0.47193	0.47201	0.47207	0.47213	0.47217	0.47221	0.47224	0.47226	0.47227	0.47227	0.47227	0.47225	0.47223	0.47221	0.47217	0.47213	0.47208	0.47202	0.47196	0.47189	0.47181	0.47173	0.47164	0.47155	0.47144	0.47134	0.47122	0.4711	0.47098	0.47084	0.4707	0.47056	0.47041	0.47025	0.46999	0.46962
	23	0.47079	0.47101	0.47122	0.47141	0.47158	0.47175	0.4719	0.47204	0.47217	0.47229	0.4724	0.47249	0.47258	0.47265	0.47272	0.47277	0.47282	0.47286	0.47289	0.47291	0.47292	0.47292	0.47291	0.4729	0.47288	0.47285	0.47282	0.47278	0.47273	0.47267	0.47261	0.47254	0.47246	0.47238	0.47229	0.47219	0.47209	0.47198	0.47187	0.47175	0.47162	0.47149	0.47135	0.47121	0.47106	0.4709	0.47063	0.47027
	24	0.47143	0.47165	0.47186	0.47205	0.47222	0.47239	0.47254	0.47268	0.47281	0.47293	0.47304	0.47313	0.47322	0.47329	0.47336	0.47341	0.47346	0.4735	0.47353	0.47355	0.47356	0.47356	0.47355	0.47354	0.47352	0.47349	0.47346	0.47342	0.47337	0.47331	0.47325	0.47318	0.4731	0.47302	0.47293	0.47284	0.47273	0.47263	0.47251	0.47239	0.47226	0.47213	0.47199	0.47185	0.4717	0.47154	0.47128	0.47091
	25	0.47207	0.47228	0.47249	0.47268	0.47286	0.47302	0.47318	0.47332	0.47344	0.47356	0.47367	0.47377	0.47385	0.47393	0.47399	0.47405	0.47409	0.47413	0.47416	0.47418	0.47419	0.47419	0.47419	0.47418	0.47416	0.47413	0.47409	0.47405	0.474	0.47395	0.47388	0.47381	0.47374	0.47365	0.47357	0.47347	0.47337	0.47326	0.47315	0.47303	0.4729	0.47277	0.47263	0.47248	0.47233	0.47218	0.47191	0.47155
	26	0.47269	0.47291	0.47311	0.4733	0.47348	0.47365	0.4738	0.47394	0.47407	0.47419	0.4743	0.47439	0.47448	0.47455	0.47462	0.47468	0.47472	0.47476	0.47479	0.47481	0.47482	0.47482	0.47482	0.4748	0.47478	0.47476	0.47472	0.47468	0.47463	0.47457	0.47451	0.47444	0.47436	0.47428	0.47419	0.4741	0.474	0.47389	0.47377	0.47365	0.47353	0.47339	0.47326	0.47311	0.47296	0.47281	0.47254	0.47218
	27	0.47331	0.47353	0.47373	0.47392	0.4741	0.47427	0.47442	0.47456	0.47469	0.47481	0.47492	0.47501	0.4751	0.47517	0.47524	0.4753	0.47534	0.47538	0.47541	0.47543	0.47544	0.47544	0.47544	0.47542	0.4754	0.47538	0.47534	0.4753	0.47525	0.47519	0.47513	0.47506	0.47499	0.4749	0.47481	0.47472	0.47462	0.47451	0.47439	0.47427	0.47415	0.47402	0.47388	0.47373	0.47358	0.47343	0.47316	0.4728
	28	0.47392	0.47414	0.47434	0.47454	0.47471	0.47488	0.47503	0.47517	0.4753	0.47542	0.47553	0.47563	0.47571	0.47579	0.47585	0.47591	0.47595	0.47599	0.47602	0.47604	0.47605	0.47605	0.47605	0.47604	0.47602	0.47599	0.47595	0.47591	0.47586	0.47581	0.47574	0.47567	0.4756	0.47552	0.47543	0.47533	0.47523	0.47512	0.47501	0.47489	0.47476	0.47463	0.47449	0.47435	0.4742	0.47404	0.47377	0.47341
	29	0.47453	0.47474	0.47495	0.47514	0.47532	0.47548	0.47564	0.47578	0.47591	0.47603	0.47613	0.47623	0.47632	0.47639	0.47646	0.47651	0.47656	0.4766	0.47663	0.47665	0.47666	0.47666	0.47665	0.47664	0.47662	0.47659	0.47656	0.47652	0.47647	0.47641	0.47635	0.47628	0.4762	0.47612	0.47603	0.47594	0.47584	0.47573	0.47561	0.47549	0.47537	0.47523	0.4751	0.47495	0.4748	0.47465	0.47438	0.47402
	30	0.47512	0.47534	0.47555	0.47574	0.47591	0.47608	0.47623	0.47637	0.4765	0.47662	0.47673	0.47683	0.47691	0.47699	0.47706	0.47711	0.47716	0.47719	0.47722	0.47724	0.47725	0.47726	0.47725	0.47724	0.47722	0.47719	0.47716	0.47712	0.47707	0.47701	0.47695	0.47688	0.4768	0.47672	0.47663	0.47654	0.47643	0.47633	0.47621	0.47609	0.47597	0.47583	0.4757	0.47555	0.4754	0.47524	0.47498	0.47462
	31	0.47571	0.47593	0.47613	0.47633	0.4765	0.47667	0.47682	0.47696	0.47709	0.47721	0.47732	0.47742	0.4775	0.47758	0.47765	0.4777	0.47775	0.47779	0.47781	0.47783	0.47785	0.47785	0.47784	0.47783	0.47781	0.47778	0.47775	0.47771	0.47766	0.4776	0.47754	0.47747	0.47739	0.47731	0.47722	0.47713	0.47703	0.47692	0.4768	0.47668	0.47656	0.47642	0.47629	0.47614	0.47599	0.47584	0.47557	0.47521
	32	0.47629	0.47651	0.47672	0.47691	0.47709	0.47725	0.47741	0.47755	0.47768	0.47779	0.4779	0.478	0.47809	0.47816	0.47823	0.47828	0.47833	0.47837	0.4784	0.47842	0.47843	0.47843	0.47843	0.47841	0.47839	0.47837	0.47833	0.47829	0.47824	0.47819	0.47812	0.47805	0.47798	0.47789	0.47781	0.47771	0.47761	0.4775	0.47739	0.47727	0.47714	0.47701	0.47687	0.47673	0.47658	0.47642	0.47615	0.47579
	33	0.47687	0.47709	0.47729	0.47748	0.47766	0.47783	0.47798	0.47812	0.47825	0.47837	0.47848	0.47858	0.47866	0.47874	0.4788	0.47886	0.4789	0.47894	0.47897	0.47899	0.479	0.47901	0.479	0.47899	0.47897	0.47894	0.47891	0.47887	0.47882	0.47876	0.4787	0.47863	0.47855	0.47847	0.47838	0.47829	0.47818	0.47808	0.47796	0.47784	0.47772	0.47758	0.47744	0.4773	0.47715	0.47699	0.47673	0.47637
	34	0.47743	0.47765	0.47786	0.47805	0.47823	0.47839	0.47854	0.47869	0.47882	0.47894	0.47904	0.47914	0.47923	0.4793	0.47937	0.47943	0.47947	0.47951	0.47954	0.47956	0.47957	0.47957	0.47957	0.47956	0.47954	0.47951	0.47947	0.47943	0.47938	0.47933	0.47926	0.4792	0.47912	0.47904	0.47895	0.47885	0.47875	0.47864	0.47853	0.47841	0.47828	0.47815	0.47801	0.47787	0.47772	0.47756	0.47729	0.47693
	35	0.47799	0.47821	0.47841	0.4786	0.47878	0.47895	0.4791	0.47924	0.47937	0.47949	0.4796	0.4797	0.47979	0.47986	0.47993	0.47998	0.48003	0.48007	0.4801	0.48012	0.48013	0.48013	0.48013	0.48011	0.48009	0.48007	0.48003	0.47999	0.47994	0.47989	0.47982	0.47975	0.47968	0.4796	0.47951	0.47941	0.47931	0.4792	0.47909	0.47897	0.47884	0.47871	0.47857	0.47843	0.47828	0.47812	0.47785	0.47749
	36	0.47854	0.47876	0.47896	0.47915	0.47933	0.4795	0.47965	0.47979	0.47992	0.48004	0.48015	0.48025	0.48034	0.48041	0.48048	0.48053	0.48058	0.48062	0.48065	0.48067	0.48068	0.48068	0.48068	0.48067	0.48065	0.48062	0.48058	0.48054	0.48049	0.48044	0.48037	0.48031	0.48023	0.48015	0.48006	0.47996	0.47986	0.47975	0.47964	0.47952	0.47939	0.47926	0.47912	0.47898	0.47883	0.47867	0.4784	0.47804
	37	0.47908	0.4793	0.4795	0.4797	0.47987	0.48004	0.48019	0.48034	0.48047	0.48058	0.48069	0.48079	0.48088	0.48095	0.48102	0.48108	0.48112	0.48116	0.48119	0.48121	0.48122	0.48122	0.48122	0.48121	0.48119	0.48116	0.48113	0.48108	0.48104	0.48098	0.48092	0.48085	0.48077	0.48069	0.4806	0.4805	0.4804	0.4803	0.48018	0.48006	0.47993	0.4798	0.47966	0.47952	0.47937	0.47921	0.47895	0.47859
	38	0.47961	0.47983	0.48004	0.48023	0.48041	0.48057	0.48073	0.48087	0.481	0.48112	0.48123	0.48132	0.48141	0.48149	0.48155	0.48161	0.48166	0.48169	0.48172	0.48174	0.48175	0.48176	0.48175	0.48174	0.48172	0.48169	0.48166	0.48162	0.48157	0.48151	0.48145	0.48138	0.48131	0.48122	0.48113	0.48104	0.48094	0.48083	0.48072	0.48059	0.48047	0.48034	0.4802	0.48005	0.4799	0.47975	0.47948	0.47912
	39	0.48014	0.48036	0.48056	0.48075	0.48093	0.4811	0.48125	0.48139	0.48152	0.48164	0.48175	0.48185	0.48194	0.48201	0.48208	0.48213	0.48218	0.48222	0.48225	0.48227	0.48228	0.48228	0.48228	0.48227	0.48225	0.48222	0.48218	0.48214	0.48209	0.48204	0.48198	0.48191	0.48183	0.48175	0.48166	0.48156	0.48146	0.48135	0.48124	0.48112	0.48099	0.48086	0.48072	0.48058	0.48043	0.48027	0.48001	0.47965
	40	0.48065	0.48087	0.48108	0.48127	0.48145	0.48161	0.48177	0.48191	0.48204	0.48216	0.48227	0.48236	0.48245	0.48253	0.48259	0.48265	0.4827	0.48273	0.48276	0.48278	0.4828	0.4828	0.48279	0.48278	0.48276	0.48273	0.4827	0.48266	0.48261	0.48255	0.48249	0.48242	0.48235	0.48226	0.48218	0.48208	0.48198	0.48187	0.48176	0.48164	0.48151	0.48138	0.48124	0.4811	0.48095	0.48079	0.48052	0.48016
	41	0.48116	0.48138	0.48158	0.48177	0.48195	0.48212	0.48227	0.48241	0.48255	0.48266	0.48277	0.48287	0.48296	0.48303	0.4831	0.48316	0.4832	0.48324	0.48327	0.48329	0.4833	0.48331	0.4833	0.48329	0.48327	0.48324	0.48321	0.48317	0.48312	0.48306	0.483	0.48293	0.48285	0.48277	0.48268	0.48259	0.48249	0.48238	0.48226	0.48214	0.48202	0.48189	0.48175	0.4816	0.48145	0.4813	0.48103	0.48067
	42	0.48166	0.48187	0.48208	0.48227	0.48245	0.48262	0.48277	0.48291	0.48304	0.48316	0.48327	0.48337	0.48346	0.48353	0.4836	0.48365	0.4837	0.48374	0.48377	0.48379	0.4838	0.4838	0.4838	0.48379	0.48377	0.48374	0.48371	0.48366	0.48362	0.48356	0.4835	0.48343	0.48335	0.48327	0.48318	0.48309	0.48298	0.48288	0.48276	0.48264	0.48252	0.48238	0.48225	0.4821	0.48195	0.4818	0.48153	0.48117
	43	0.48214	0.48236	0.48257	0.48276	0.48294	0.4831	0.48326	0.4834	0.48353	0.48365	0.48376	0.48386	0.48394	0.48402	0.48409	0.48414	0.48419	0.48423	0.48426	0.48428	0.48429	0.48429	0.48429	0.48428	0.48426	0.48423	0.48419	0.48415	0.4841	0.48405	0.48399	0.48392	0.48384	0.48376	0.48367	0.48357	0.48347	0.48337	0.48325	0.48313	0.48301	0.48287	0.48273	0.48259	0.48244	0.48228	0.48202	0.48166
	44	0.48262	0.48284	0.48305	0.48324	0.48342	0.48358	0.48374	0.48388	0.48401	0.48413	0.48424	0.48434	0.48442	0.4845	0.48457	0.48462	0.48467	0.48471	0.48474	0.48476	0.48477	0.48477	0.48477	0.48476	0.48474	0.48471	0.48467	0.48463	0.48458	0.48453	0.48447	0.4844	0.48432	0.48424	0.48415	0.48405	0.48395	0.48385	0.48373	0.48361	0.48348	0.48335	0.48321	0.48307	0.48292	0.48276	0.4825	0.48214
	45	0.48309	0.48331	0.48352	0.48371	0.48389	0.48405	0.48421	0.48435	0.48448	0.4846	0.48471	0.48481	0.48489	0.48497	0.48504	0.48509	0.48514	0.48518	0.48521	0.48523	0.48524	0.48524	0.48524	0.48523	0.48521	0.48518	0.48515	0.4851	0.48505	0.485	0.48494	0.48487	0.48479	0.48471	0.48462	0.48453	0.48442	0.48432	0.4842	0.48408	0.48396	0.48382	0.48369	0.48354	0.48339	0.48324	0.48297	0.48261
	46	0.48355	0.48377	0.48398	0.48417	0.48435	0.48451	0.48467	0.48481	0.48494	0.48506	0.48517	0.48527	0.48535	0.48543	0.4855	0.48555	0.4856	0.48564	0.48567	0.48569	0.4857	0.4857	0.4857	0.48569	0.48567	0.48564	0.48561	0.48556	0.48552	0.48546	0.4854	0.48533	0.48525	0.48517	0.48508	0.48499	0.48488	0.48478	0.48466	0.48454	0.48442	0.48428	0.48415	0.484	0.48385	0.4837	0.48343	0.48307
	47	0.484	0.48422	0.48443	0.48462	0.4848	0.48496	0.48512	0.48526	0.48539	0.48551	0.48562	0.48572	0.4858	0.48588	0.48595	0.486	0.48605	0.48609	0.48612	0.48614	0.48615	0.48615	0.48615	0.48614	0.48612	0.48609	0.48606	0.48602	0.48597	0.48591	0.48585	0.48578	0.4857	0.48562	0.48553	0.48544	0.48534	0.48523	0.48511	0.48499	0.48487	0.48474	0.4846	0.48445	0.4843	0.48415	0.48388	0.48352
	48	0.48445	0.48466	0.48487	0.48506	0.48524	0.48541	0.48556	0.4857	0.48583	0.48595	0.48606	0.48616	0.48625	0.48632	0.48639	0.48645	0.48649	0.48653	0.48656	0.48658	0.48659	0.4866	0.48659	0.48658	0.48656	0.48653	0.4865	0.48646	0.48641	0.48635	0.48629	0.48622	0.48615	0.48606	0.48597	0.48588	0.48578	0.48567	0.48556	0.48544	0.48531	0.48518	0.48504	0.4849	0.48475	0.48459	0.48432	0.48396
	49	0.48488	0.4851	0.4853	0.48549	0.48567	0.48584	0.48599	0.48613	0.48627	0.48638	0.48649	0.48659	0.48668	0.48675	0.48682	0.48688	0.48692	0.48696	0.48699	0.48701	0.48702	0.48703	0.48702	0.48701	0.48699	0.48697	0.48693	0.48689	0.48684	0.48679	0.48672	0.48665	0.48658	0.4865	0.48641	0.48631	0.48621	0.4861	0.48599	0.48587	0.48574	0.48561	0.48547	0.48533	0.48518	0.48502	0.48476	0.48439
	50	0.4853	0.48552	0.48572	0.48591	0.48609	0.48626	0.48641	0.48656	0.48669	0.48681	0.48692	0.48701	0.4871	0.48718	0.48724	0.4873	0.48735	0.48738	0.48741	0.48743	0.48745	0.48745	0.48745	0.48743	0.48741	0.48739	0.48735	0.48731	0.48726	0.48721	0.48714	0.48708	0.487	0.48692	0.48683	0.48673	0.48663	0.48652	0.48641	0.48629	0.48616	0.48603	0.48589	0.48575	0.4856	0.48544	0.48518	0.48482
	51	0.48571	0.48593	0.48614	0.48633	0.48651	0.48667	0.48683	0.48697	0.4871	0.48722	0.48733	0.48743	0.48751	0.48759	0.48766	0.48771	0.48776	0.4878	0.48783	0.48785	0.48786	0.48786	0.48786	0.48785	0.48783	0.4878	0.48777	0.48772	0.48767	0.48762	0.48756	0.48749	0.48741	0.48733	0.48724	0.48715	0.48704	0.48694	0.48682	0.4867	0.48658	0.48644	0.48631	0.48616	0.48601	0.48586	0.48559	0.48523
	52	0.48611	0.48633	0.48654	0.48673	0.48691	0.48707	0.48723	0.48737	0.4875	0.48762	0.48773	0.48783	0.48791	0.48799	0.48806	0.48811	0.48816	0.4882	0.48823	0.48825	0.48826	0.48826	0.48826	0.48825	0.48823	0.4882	0.48817	0.48813	0.48808	0.48802	0.48796	0.48789	0.48781	0.48773	0.48764	0.48755	0.48745	0.48734	0.48722	0.4871	0.48698	0.48685	0.48671	0.48656	0.48641	0.48626	0.48599	0.48563
	53	0.4865	0.48672	0.48693	0.48712	0.4873	0.48747	0.48762	0.48776	0.48789	0.48801	0.48812	0.48822	0.48831	0.48838	0.48845	0.48851	0.48855	0.48859	0.48862	0.48864	0.48865	0.48866	0.48865	0.48864	0.48862	0.48859	0.48856	0.48852	0.48847	0.48841	0.48835	0.48828	0.48821	0.48812	0.48803	0.48794	0.48784	0.48773	0.48762	0.4875	0.48737	0.48724	0.4871	0.48696	0.48681	0.48665	0.48638	0.48602
	54	0.48689	0.48711	0.48731	0.4875	0.48768	0.48785	0.488	0.48814	0.48827	0.48839	0.4885	0.4886	0.48869	0.48876	0.48883	0.48889	0.48894	0.48897	0.489	0.48902	0.48903	0.48904	0.48903	0.48902	0.489	0.48898	0.48894	0.4889	0.48885	0.4888	0.48873	0.48866	0.48859	0.48851	0.48842	0.48832	0.48822	0.48811	0.488	0.48788	0.48775	0.48762	0.48748	0.48734	0.48719	0.48703	0.48677	0.4864
	55	0.48726	0.48748	0.48768	0.48787	0.48805	0.48822	0.48837	0.48852	0.48865	0.48877	0.48887	0.48897	0.48906	0.48914	0.4892	0.48926	0.48931	0.48934	0.48937	0.48939	0.48941	0.48941	0.48941	0.48939	0.48937	0.48935	0.48931	0.48927	0.48922	0.48917	0.4891	0.48903	0.48896	0.48888	0.48879	0.48869	0.48859	0.48848	0.48837	0.48825	0.48812	0.48799	0.48785	0.48771	0.48756	0.4874	0.48714	0.48678
	56	0.48762	0.48784	0.48804	0.48823	0.48841	0.48858	0.48873	0.48888	0.48901	0.48913	0.48923	0.48933	0.48942	0.4895	0.48956	0.48962	0.48967	0.48971	0.48974	0.48975	0.48977	0.48977	0.48977	0.48975	0.48973	0.48971	0.48967	0.48963	0.48958	0.48953	0.48947	0.4894	0.48932	0.48924	0.48915	0.48905	0.48895	0.48884	0.48873	0.48861	0.48848	0.48835	0.48821	0.48807	0.48792	0.48776	0.4875	0.48714
	57	0.48797	0.48819	0.48839	0.48858	0.48876	0.48893	0.48909	0.48923	0.48936	0.48948	0.48958	0.48968	0.48977	0.48985	0.48991	0.48997	0.49002	0.49006	0.49009	0.49011	0.49012	0.49012	0.49012	0.49011	0.49009	0.49006	0.49002	0.48998	0.48993	0.48988	0.48982	0.48975	0.48967	0.48959	0.4895	0.4894	0.4893	0.4892	0.48908	0.48896	0.48884	0.4887	0.48857	0.48842	0.48827	0.48812	0.48785	0.48749
	58	0.48831	0.48853	0.48873	0.48893	0.48911	0.48927	0.48943	0.48957	0.4897	0.48982	0.48992	0.49002	0.49011	0.49019	0.49025	0.49031	0.49036	0.4904	0.49043	0.49045	0.49046	0.49046	0.49046	0.49045	0.49043	0.4904	0.49036	0.49032	0.49027	0.49022	0.49016	0.49009	0.49001	0.48993	0.48984	0.48974	0.48964	0.48954	0.48942	0.4893	0.48918	0.48904	0.48891	0.48876	0.48861	0.48846	0.48819	0.48783
	59	0.48864	0.48886	0.48906	0.48926	0.48943	0.4896	0.48975	0.4899	0.49003	0.49015	0.49025	0.49035	0.49044	0.49052	0.49058	0.49064	0.49069	0.49073	0.49075	0.49078	0.49079	0.49079	0.49079	0.49077	0.49075	0.49073	0.49069	0.49065	0.4906	0.49055	0.49049	0.49042	0.49034	0.49026	0.49017	0.49007	0.48997	0.48986	0.48975	0.48963	0.4895	0.48937	0.48923	0.48909	0.48894	0.48878	0.48852	0.48816
	60	0.48896	0.48918	0.48938	0.48957	0.48975	0.48992	0.49007	0.49022	0.49035	0.49047	0.49057	0.49067	0.49076	0.49084	0.4909	0.49096	0.49101	0.49104	0.49107	0.49109	0.49111	0.49111	0.4911	0.49109	0.49107	0.49105	0.49101	0.49097	0.49092	0.49087	0.4908	0.49073	0.49066	0.49058	0.49049	0.49039	0.49029	0.49018	0.49007	0.48995	0.48982	0.48969	0.48955	0.48941	0.48926	0.4891	0.48884	0.48848
	61	0.48927	0.48948	0.48969	0.48988	0.49006	0.49023	0.49038	0.49052	0.49065	0.49077	0.49088	0.49098	0.49107	0.49114	0.49121	0.49127	0.49131	0.49135	0.49138	0.4914	0.49141	0.49142	0.49141	0.4914	0.49138	0.49135	0.49132	0.49128	0.49123	0.49117	0.49111	0.49104	0.49097	0.49088	0.4908	0.4907	0.4906	0.49049	0.49038	0.49026	0.49013	0.49	0.48986	0.48972	0.48957	0.48941	0.48914	0.48878
	62	0.48956	0.48978	0.48999	0.49018	0.49036	0.49053	0.49068	0.49082	0.49095	0.49107	0.49118	0.49128	0.49137	0.49144	0.49151	0.49156	0.49161	0.49165	0.49168	0.4917	0.49171	0.49172	0.49171	0.4917	0.49168	0.49165	0.49162	0.49158	0.49153	0.49147	0.49141	0.49134	0.49126	0.49118	0.49109	0.491	0.4909	0.49079	0.49067	0.49055	0.49043	0.4903	0.49016	0.49001	0.48986	0.48971	0.48944	0.48908
	63	0.48985	0.49007	0.49027	0.49047	0.49065	0.49081	0.49097	0.49111	0.49124	0.49136	0.49147	0.49156	0.49165	0.49173	0.49179	0.49185	0.4919	0.49194	0.49197	0.49199	0.492	0.492	0.492	0.49198	0.49197	0.49194	0.4919	0.49186	0.49181	0.49176	0.4917	0.49163	0.49155	0.49147	0.49138	0.49128	0.49118	0.49107	0.49096	0.49084	0.49071	0.49058	0.49044	0.4903	0.49015	0.48999	0.48973	0.48937
	64	0.49013	0.49034	0.49055	0.49074	0.49092	0.49109	0.49124	0.49138	0.49151	0.49163	0.49174	0.49184	0.49193	0.492	0.49207	0.49213	0.49217	0.49221	0.49224	0.49226	0.49227	0.49228	0.49227	0.49226	0.49224	0.49221	0.49218	0.49214	0.49209	0.49203	0.49197	0.4919	0.49183	0.49174	0.49165	0.49156	0.49146	0.49135	0.49124	0.49112	0.49099	0.49086	0.49072	0.49057	0.49043	0.49027	0.49	0.48964
	65	0.49039	0.49061	0.49082	0.49101	0.49119	0.49135	0.49151	0.49165	0.49178	0.4919	0.49201	0.4921	0.49219	0.49227	0.49233	0.49239	0.49244	0.49248	0.49251	0.49253	0.49254	0.49254	0.49254	0.49252	0.4925	0.49248	0.49244	0.4924	0.49235	0.4923	0.49223	0.49217	0.49209	0.49201	0.49192	0.49182	0.49172	0.49161	0.4915	0.49138	0.49125	0.49112	0.49098	0.49084	0.49069	0.49053	0.49027	0.48991
	66	0.49064	0.49086	0.49107	0.49126	0.49144	0.49161	0.49176	0.4919	0.49203	0.49215	0.49226	0.49236	0.49244	0.49252	0.49259	0.49265	0.49269	0.49273	0.49276	0.49278	0.49279	0.49279	0.49279	0.49278	0.49276	0.49273	0.4927	0.49265	0.49261	0.49255	0.49249	0.49242	0.49234	0.49226	0.49217	0.49208	0.49198	0.49187	0.49175	0.49163	0.49151	0.49137	0.49124	0.49109	0.49094	0.49079	0.49052	0.49016
	67	0.49089	0.49111	0.49131	0.4915	0.49168	0.49185	0.492	0.49214	0.49228	0.49239	0.4925	0.4926	0.49269	0.49276	0.49283	0.49289	0.49293	0.49297	0.493	0.49302	0.49303	0.49304	0.49303	0.49302	0.493	0.49297	0.49294	0.4929	0.49285	0.49279	0.49273	0.49266	0.49258	0.4925	0.49241	0.49232	0.49222	0.49211	0.492	0.49188	0.49175	0.49162	0.49148	0.49133	0.49118	0.49103	0.49076	0.4904
	68	0.49112	0.49134	0.49154	0.49173	0.49191	0.49208	0.49223	0.49238	0.49251	0.49263	0.49273	0.49283	0.49292	0.49299	0.49306	0.49312	0.49317	0.4932	0.49323	0.49325	0.49326	0.49327	0.49326	0.49325	0.49323	0.4932	0.49317	0.49313	0.49308	0.49302	0.49296	0.49289	0.49282	0.49273	0.49264	0.49255	0.49245	0.49234	0.49223	0.49211	0.49198	0.49185	0.49171	0.49157	0.49142	0.49126	0.49099	0.49063
	69	0.49134	0.49156	0.49176	0.49196	0.49213	0.4923	0.49245	0.4926	0.49273	0.49285	0.49295	0.49305	0.49314	0.49321	0.49328	0.49334	0.49339	0.49342	0.49345	0.49347	0.49348	0.49349	0.49348	0.49347	0.49345	0.49342	0.49339	0.49335	0.4933	0.49324	0.49318	0.49311	0.49304	0.49295	0.49286	0.49277	0.49267	0.49256	0.49245	0.49233	0.4922	0.49207	0.49193	0.49178	0.49163	0.49148	0.49121	0.49085
	70	0.49155	0.49177	0.49197	0.49216	0.49234	0.49251	0.49266	0.49281	0.49294	0.49305	0.49316	0.49326	0.49335	0.49342	0.49349	0.49355	0.49359	0.49363	0.49366	0.49368	0.49369	0.4937	0.49369	0.49368	0.49366	0.49363	0.4936	0.49356	0.49351	0.49345	0.49339	0.49332	0.49324	0.49316	0.49307	0.49298	0.49288	0.49277	0.49265	0.49253	0.49241	0.49228	0.49214	0.49199	0.49184	0.49169	0.49142	0.49106
	71	0.49175	0.49197	0.49217	0.49236	0.49254	0.49271	0.49286	0.493	0.49313	0.49325	0.49336	0.49346	0.49355	0.49362	0.49369	0.49374	0.49379	0.49383	0.49386	0.49388	0.49389	0.49389	0.49389	0.49388	0.49386	0.49383	0.4938	0.49375	0.4937	0.49365	0.49359	0.49352	0.49344	0.49336	0.49327	0.49317	0.49307	0.49296	0.49285	0.49273	0.4926	0.49247	0.49233	0.49219	0.49204	0.49188	0.49162	0.49126
	72	0.49193	0.49215	0.49236	0.49255	0.49273	0.49289	0.49305	0.49319	0.49332	0.49344	0.49355	0.49365	0.49373	0.49381	0.49387	0.49393	0.49398	0.49402	0.49404	0.49407	0.49408	0.49408	0.49408	0.49406	0.49404	0.49402	0.49398	0.49394	0.49389	0.49383	0.49377	0.4937	0.49363	0.49354	0.49346	0.49336	0.49326	0.49315	0.49304	0.49292	0.49279	0.49266	0.49252	0.49238	0.49223	0.49207	0.4918	0.49144
	73	0.49211	0.49233	0.49253	0.49272	0.4929	0.49307	0.49322	0.49336	0.4935	0.49361	0.49372	0.49382	0.49391	0.49398	0.49405	0.49411	0.49415	0.49419	0.49422	0.49424	0.49425	0.49425	0.49425	0.49424	0.49422	0.49419	0.49416	0.49411	0.49407	0.49401	0.49395	0.49388	0.4938	0.49372	0.49363	0.49353	0.49343	0.49333	0.49321	0.49309	0.49296	0.49283	0.49269	0.49255	0.4924	0.49224	0.49198	0.49162
	74	0.49227	0.49249	0.4927	0.49289	0.49307	0.49323	0.49339	0.49353	0.49366	0.49378	0.49389	0.49398	0.49407	0.49415	0.49421	0.49427	0.49432	0.49435	0.49438	0.4944	0.49441	0.49442	0.49441	0.4944	0.49438	0.49435	0.49432	0.49428	0.49423	0.49417	0.49411	0.49404	0.49396	0.49388	0.49379	0.4937	0.4936	0.49349	0.49337	0.49325	0.49313	0.493	0.49286	0.49271	0.49256	0.49241	0.49214	0.49178
	75	0.49243	0.49265	0.49285	0.49304	0.49322	0.49339	0.49354	0.49368	0.49381	0.49393	0.49404	0.49414	0.49422	0.4943	0.49436	0.49442	0.49447	0.4945	0.49453	0.49455	0.49457	0.49457	0.49457	0.49455	0.49453	0.49451	0.49447	0.49443	0.49438	0.49432	0.49426	0.49419	0.49412	0.49403	0.49394	0.49385	0.49375	0.49364	0.49353	0.4934	0.49328	0.49315	0.49301	0.49286	0.49271	0.49256	0.49229	0.49193
	76	0.49257	0.49279	0.49299	0.49318	0.49336	0.49353	0.49368	0.49382	0.49395	0.49407	0.49418	0.49428	0.49436	0.49444	0.4945	0.49456	0.49461	0.49465	0.49467	0.49469	0.49471	0.49471	0.49471	0.49469	0.49467	0.49465	0.49461	0.49457	0.49452	0.49446	0.4944	0.49433	0.49426	0.49417	0.49408	0.49399	0.49389	0.49378	0.49366	0.49354	0.49342	0.49329	0.49315	0.493	0.49285	0.4927	0.49243	0.49207
	77	0.4927	0.49292	0.49312	0.49331	0.49349	0.49366	0.49381	0.49395	0.49408	0.4942	0.49431	0.49441	0.49449	0.49457	0.49463	0.49469	0.49474	0.49477	0.4948	0.49482	0.49484	0.49484	0.49483	0.49482	0.4948	0.49477	0.49474	0.4947	0.49465	0.49459	0.49453	0.49446	0.49438	0.4943	0.49421	0.49412	0.49402	0.49391	0.49379	0.49367	0.49355	0.49341	0.49328	0.49313	0.49298	0.49283	0.49256	0.4922
	78	0.49282	0.49303	0.49324	0.49343	0.49361	0.49377	0.49393	0.49407	0.4942	0.49432	0.49443	0.49452	0.49461	0.49469	0.49475	0.49481	0.49485	0.49489	0.49492	0.49494	0.49495	0.49496	0.49495	0.49494	0.49492	0.49489	0.49486	0.49481	0.49476	0.49471	0.49465	0.49458	0.4945	0.49442	0.49433	0.49423	0.49413	0.49402	0.49391	0.49379	0.49366	0.49353	0.49339	0.49325	0.4931	0.49294	0.49268	0.49231
	79	0.49292	0.49314	0.49335	0.49354	0.49371	0.49388	0.49403	0.49418	0.4943	0.49442	0.49453	0.49463	0.49472	0.49479	0.49486	0.49491	0.49496	0.495	0.49503	0.49505	0.49506	0.49506	0.49506	0.49504	0.49502	0.495	0.49496	0.49492	0.49487	0.49482	0.49475	0.49468	0.49461	0.49452	0.49443	0.49434	0.49424	0.49413	0.49402	0.4939	0.49377	0.49364	0.4935	0.49335	0.4932	0.49305	0.49278	0.49242
	80	0.49302	0.49324	0.49344	0.49363	0.49381	0.49398	0.49413	0.49427	0.4944	0.49452	0.49463	0.49472	0.49481	0.49489	0.49495	0.49501	0.49505	0.49509	0.49512	0.49514	0.49515	0.49516	0.49515	0.49514	0.49512	0.49509	0.49506	0.49501	0.49496	0.49491	0.49485	0.49478	0.4947	0.49462	0.49453	0.49443	0.49433	0.49422	0.49411	0.49399	0.49386	0.49373	0.49359	0.49345	0.4933	0.49314	0.49287	0.49251
	81	0.4931	0.49332	0.49352	0.49372	0.49389	0.49406	0.49421	0.49435	0.49448	0.4946	0.49471	0.49481	0.49489	0.49497	0.49503	0.49509	0.49514	0.49517	0.4952	0.49522	0.49523	0.49524	0.49523	0.49522	0.4952	0.49517	0.49514	0.4951	0.49505	0.49499	0.49493	0.49486	0.49478	0.4947	0.49461	0.49451	0.49441	0.49431	0.49419	0.49407	0.49394	0.49381	0.49367	0.49353	0.49338	0.49322	0.49296	0.4926
	82	0.49317	0.49339	0.4936	0.49379	0.49397	0.49413	0.49428	0.49442	0.49456	0.49467	0.49478	0.49488	0.49496	0.49504	0.49511	0.49516	0.49521	0.49525	0.49527	0.49529	0.49531	0.49531	0.4953	0.49529	0.49527	0.49524	0.49521	0.49517	0.49512	0.49506	0.495	0.49493	0.49485	0.49477	0.49468	0.49459	0.49448	0.49438	0.49426	0.49414	0.49401	0.49388	0.49374	0.4936	0.49345	0.49329	0.49303	0.49267
	83	0.49323	0.49345	0.49366	0.49385	0.49403	0.49419	0.49434	0.49448	0.49462	0.49473	0.49484	0.49494	0.49502	0.4951	0.49517	0.49522	0.49527	0.49531	0.49533	0.49535	0.49536	0.49537	0.49536	0.49535	0.49533	0.4953	0.49527	0.49523	0.49518	0.49512	0.49506	0.49499	0.49491	0.49483	0.49474	0.49464	0.49454	0.49443	0.49432	0.4942	0.49407	0.49394	0.4938	0.49366	0.49351	0.49335	0.49308	0.49272
	84	0.49328	0.4935	0.4937	0.4939	0.49407	0.49424	0.49439	0.49453	0.49466	0.49478	0.49489	0.49499	0.49507	0.49515	0.49521	0.49527	0.49531	0.49535	0.49538	0.4954	0.49541	0.49542	0.49541	0.4954	0.49538	0.49535	0.49532	0.49527	0.49522	0.49517	0.4951	0.49504	0.49496	0.49488	0.49479	0.49469	0.49459	0.49448	0.49437	0.49425	0.49412	0.49399	0.49385	0.49371	0.49356	0.4934	0.49313	0.49277
	85	0.49332	0.49354	0.49374	0.49393	0.49411	0.49428	0.49443	0.49457	0.4947	0.49482	0.49493	0.49502	0.49511	0.49518	0.49525	0.49531	0.49535	0.49539	0.49542	0.49544	0.49545	0.49545	0.49545	0.49543	0.49541	0.49539	0.49535	0.49531	0.49526	0.4952	0.49514	0.49507	0.49499	0.49491	0.49482	0.49473	0.49463	0.49452	0.4944	0.49428	0.49416	0.49402	0.49388	0.49374	0.49359	0.49343	0.49317	0.49281
	86	0.49335	0.49356	0.49377	0.49396	0.49414	0.4943	0.49445	0.4946	0.49472	0.49484	0.49495	0.49505	0.49513	0.49521	0.49527	0.49533	0.49538	0.49541	0.49544	0.49546	0.49547	0.49548	0.49547	0.49546	0.49544	0.49541	0.49537	0.49533	0.49528	0.49523	0.49516	0.49509	0.49502	0.49494	0.49485	0.49475	0.49465	0.49454	0.49443	0.49431	0.49418	0.49405	0.49391	0.49376	0.49361	0.49346	0.49319	0.49283
	87	0.49336	0.49358	0.49378	0.49397	0.49415	0.49431	0.49447	0.49461	0.49474	0.49486	0.49496	0.49506	0.49515	0.49522	0.49529	0.49534	0.49539	0.49543	0.49545	0.49547	0.49548	0.49549	0.49548	0.49547	0.49545	0.49542	0.49539	0.49534	0.4953	0.49524	0.49518	0.49511	0.49503	0.49495	0.49486	0.49476	0.49466	0.49455	0.49444	0.49432	0.49419	0.49406	0.49392	0.49378	0.49363	0.49347	0.4932	0.49284
	88	0.49336	0.49358	0.49379	0.49397	0.49415	0.49432	0.49447	0.49461	0.49474	0.49486	0.49497	0.49506	0.49515	0.49522	0.49529	0.49534	0.49539	0.49543	0.49546	0.49548	0.49549	0.49549	0.49548	0.49547	0.49545	0.49542	0.49539	0.49535	0.4953	0.49524	0.49518	0.49511	0.49503	0.49495	0.49486	0.49476	0.49466	0.49455	0.49444	0.49432	0.49419	0.49406	0.49392	0.49378	0.49363	0.49347	0.4932	0.49284
	89	0.49335	0.49357	0.49378	0.49397	0.49414	0.49431	0.49446	0.4946	0.49473	0.49485	0.49496	0.49505	0.49514	0.49521	0.49528	0.49533	0.49538	0.49542	0.49544	0.49546	0.49548	0.49548	0.49547	0.49546	0.49544	0.49541	0.49538	0.49533	0.49529	0.49523	0.49517	0.4951	0.49502	0.49494	0.49485	0.49475	0.49465	0.49454	0.49443	0.49431	0.49418	0.49405	0.49391	0.49376	0.49361	0.49346	0.49319	0.49283
	90	0.49333	0.49355	0.49375	0.49394	0.49412	0.49429	0.49444	0.49458	0.49471	0.49483	0.49493	0.49503	0.49512	0.49519	0.49526	0.49531	0.49536	0.49539	0.49542	0.49544	0.49545	0.49546	0.49545	0.49544	0.49542	0.49539	0.49535	0.49531	0.49526	0.49521	0.49514	0.49507	0.495	0.49491	0.49482	0.49473	0.49463	0.49452	0.4944	0.49428	0.49416	0.49402	0.49389	0.49374	0.49359	0.49344	0.49317	0.49281
[truncated: 123 more columns]

## Sheet: GasMed_Lengths_TD
	SD Variation around mean normalized length			2
	Peak Gastrocnemius Length, mean (m)			0.465361
	Peak Gastrocnemius Length, SD (m)			0.00358232
	Percent Gait Cycle	Model Length, mean (m)	Model Length, sd (m)	Normalized Length, mean (m / m)	Normalized Length, sd (m / m)	Mean + n SD	Mean - n SD	2n SD	Peak Normalized Length, mean	Peak Normalized Length, mean - n sd	Peak Normalized Length, mean + n sd
	0	0.454281	0.004549	0.97619	0.00977521	0.995741	0.95664	0.0391009	1	0.984604	1.0154
	2	0.452531	0.00389765	0.97243	0.00837555	0.989181	0.955679	0.0335022	1	0.984604	1.0154
	4	0.451433	0.00329364	0.970071	0.0070776	0.984226	0.955916	0.0283104	1	0.984604	1.0154
	6	0.451776	0.00288724	0.970807	0.0062043	0.983215	0.958398	0.0248172	1	0.984604	1.0154
	8	0.452937	0.00271408	0.973302	0.00583221	0.984967	0.961638	0.0233288	1	0.984604	1.0154
	10	0.45433	0.00267514	0.976296	0.00574853	0.987793	0.964799	0.0229941	1	0.984604	1.0154
	12	0.455661	0.00267141	0.979155	0.00574051	0.990637	0.967674	0.022962	1	0.984604	1.0154
	14	0.456885	0.0026876	0.981785	0.0057753	0.993336	0.970235	0.0231012	1	0.984604	1.0154
	16	0.458003	0.00272571	0.984189	0.00585719	0.995903	0.972474	0.0234287	1	0.984604	1.0154
	18	0.458999	0.00276893	0.986329	0.00595008	0.998229	0.974429	0.0238003	1	0.984604	1.0154
	20	0.459847	0.00281143	0.988151	0.00604139	1.00023	0.976068	0.0241656	1	0.984604	1.0154
	22	0.460555	0.00287616	0.989672	0.00618049	1.00203	0.977311	0.024722	1	0.984604	1.0154
	24	0.461155	0.00296536	0.990962	0.00637217	1.00371	0.978218	0.0254887	1	0.984604	1.0154
	26	0.461674	0.00307256	0.992076	0.00660252	1.00528	0.978871	0.0264101	1	0.984604	1.0154
	28	0.462135	0.00319163	0.993068	0.00685839	1.00679	0.979352	0.0274336	1	0.984604	1.0154
	30	0.462566	0.00332113	0.993993	0.00713668	1.00827	0.97972	0.0285467	1	0.984604	1.0154
	32	0.462979	0.00346156	0.994881	0.00743844	1.00976	0.980004	0.0297538	1	0.984604	1.0154
	34	0.463365	0.00359611	0.995711	0.00772756	1.01117	0.980256	0.0309102	1	0.984604	1.0154
	36	0.46371	0.00371309	0.996452	0.00797894	1.01241	0.980494	0.0319158	1	0.984604	1.0154
	38	0.46402	0.00381251	0.997118	0.00819259	1.0135	0.980733	0.0327704	1	0.984604	1.0154
	40	0.464296	0.00391513	0.99771	0.00841311	1.01454	0.980884	0.0336524	1	0.984604	1.0154
	42	0.464503	0.0040379	0.998157	0.00867691	1.01551	0.980803	0.0347076	1	0.984604	1.0154
	44	0.464588	0.00418886	0.99834	0.00900132	1.01634	0.980337	0.0360053	1	0.984604	1.0154
	46	0.464441	0.00437986	0.998023	0.00941175	1.01685	0.9792	0.037647	1	0.984604	1.0154
	48	0.4639	0.0046511	0.99686	0.00999461	1.01685	0.976871	0.0399784	1	0.984604	1.0154
	50	0.462752	0.0050735	0.994393	0.0109023	1.0162	0.972588	0.0436092	1	0.984604	1.0154
	52	0.460673	0.00572414	0.989927	0.0123004	1.01453	0.965326	0.0492017	1	0.984604	1.0154
	54	0.457197	0.00659849	0.982457	0.0141793	1.01082	0.954098	0.0567172	1	0.984604	1.0154
	56	0.451868	0.00748839	0.971005	0.0160916	1.00319	0.938822	0.0643663	1	0.984604	1.0154
	58	0.444787	0.00795764	0.955788	0.0170999	0.989988	0.921588	0.0683997	1	0.984604	1.0154
	60	0.437339	0.00745701	0.939785	0.0160241	0.971833	0.907737	0.0640966	1	0.984604	1.0154
	62	0.431661	0.00637698	0.927582	0.0137033	0.954989	0.900175	0.0548131	1	0.984604	1.0154
	64	0.428882	0.00577012	0.921612	0.0123992	0.94641	0.896813	0.049597	1	0.984604	1.0154
	66	0.428533	0.00579118	0.920861	0.0124445	0.94575	0.895973	0.0497779	1	0.984604	1.0154
	68	0.429552	0.00589774	0.923051	0.0126735	0.948398	0.897704	0.0506939	1	0.984604	1.0154
	70	0.431289	0.00598093	0.926783	0.0128522	0.952488	0.901079	0.0514089	1	0.984604	1.0154
	72	0.433518	0.00605071	0.931573	0.0130022	0.957578	0.905569	0.0520087	1	0.984604	1.0154
	74	0.43616	0.00613075	0.93725	0.0131742	0.963598	0.910902	0.0526967	1	0.984604	1.0154
	76	0.439076	0.00613918	0.943517	0.0131923	0.969901	0.917132	0.0527691	1	0.984604	1.0154
	78	0.442151	0.00606363	0.950124	0.0130299	0.976184	0.924064	0.0521198	1	0.984604	1.0154
	80	0.44529	0.0058974	0.956871	0.0126727	0.982216	0.931525	0.050691	1	0.984604	1.0154
	82	0.448386	0.00563017	0.963523	0.0120985	0.98772	0.939326	0.048394	1	0.984604	1.0154
	84	0.451205	0.00527565	0.96958	0.0113367	0.992253	0.946906	0.0453468	1	0.984604	1.0154
	86	0.453515	0.00484698	0.974545	0.0104155	0.995376	0.953714	0.0416621	1	0.984604	1.0154
	88	0.455006	0.00451474	0.977748	0.00970158	0.997151	0.958345	0.0388063	1	0.984604	1.0154
	90	0.455633	0.00447399	0.979095	0.00961401	0.998323	0.959867	0.038456	1	0.984604	1.0154
	92	0.455681	0.00468975	0.979198	0.0100777	0.999353	0.959042	0.0403107	1	0.984604	1.0154
	94	0.455526	0.00496336	0.978865	0.0106656	1.0002	0.957534	0.0426625	1	0.984604	1.0154
	96	0.45537	0.00519698	0.978531	0.0111676	1.00087	0.956196	0.0446705	1	0.984604	1.0154
	98	0.455137	0.00523384	0.97803	0.0112468	1.00052	0.955537	0.0449874	1	0.984604	1.0154
	100	0.454153	0.00481599	0.975915	0.0103489	0.996612	0.955217	0.0413957	1	0.984604	1.0154

## Sheet: Summary Statistics
			Case	Control	Over	Other
	n		160	61	288	382
	Age at pre-surgery visit (years)	Mean	9.1	10.1	9.8	10.5
		SD	3.3	3.5	3.1	3.2
	Years Walking (Age at pre-surgery visit - Age at First Step)	Mean	6.6	7.8	7.5	8.2
		SD	3.4	3.5	3.2	3.3
	Time elapsed from pre-surgery to post-surgery visit (years)	Mean	1.57	1.57	1.53	1.58
		SD	0.57	0.52	0.53	0.65
	Time elapsed from surgery to post-surgery visit (years)	Mean	1.15	1.21	1.15	1.15
		SD	0.51	0.5	0.56	0.43
	Number of concomitant surgeries (ipsilateral)	Mean	4.1	2.8	4.3	2.7
		Median	4	3	4	2
	GMFCS Level (%) (computed based on available data)	I	22	3	40	27
		II	28	20	34	43
		III	48	67	24	31
	Height (cm)	Mean	125	129	130	135
		SD	19	20	17	18
	Mass (kg)	Mean	28	31	31	33
		SD	13	17	14	13
	BMI	Mean	17.1	17.4	17.7	17.6
		SD	3.5	3.9	3.9	3.1
	ADI @ pre-surgery visit	Mean	71.6	75.7	85.1	81.7
		SD	11.3	9.5	8.8	10
	Selective Motor Control Score	Median	0.5	0.42	0.64	0.43
	Strength Score	Median	0.54	0.51	0.62	0.56
	Spasticity Score	Median	0.21	0.13	0.16	0.11
